# Supplementary material for: Rapid relaxation of pandemic restrictions after vaccine rollout favors growth of SARS-CoV-2 variants: A model-based analysis
Source: PLoS One. 2021 Nov 24;16(11):e0258997. doi: 10.1371/journal.pone.0258997 (PMC8612578; doi:10.1371/journal.pone.0258997)
Supplement: S1 Dataset — (XLSX) [file pone.0258997.s003.xlsx]

## Sheet: Dataset information
Sheets included in this file:
Fig1B-C data (Alpha + WT only)- values are fractions of population in each compartment at each timepoint after simulation start
Fig1D data (Beta + Alpha)- values are fractions of population in each compartment at each timepoint after simulation start
Fig1E data (Gamma + Alpha)- values are fractions of population in each compartment at each timepoint after simulation start
Fig2 data (all variants)- values are fractions of population in each compartment at each timepoint after simulation start
Fig3 data (parameter sweeps across WT R_T)
Fig4A data (2 dim parameter sweeps)- row names are variant transmissibilities, column names are cross immunity values, data values are number of infections in 1 year
Fig4B data (2 dim parameter sweeps)- row names are variant transmissibilities, column names are cross immunity values, data values are number of COVID deaths in 1 year

## Sheet: Fig1B-C (Alpha only)
time (days)	susceptible (R_0=2)	infected WT (R_0=2)	recovered WT (R_0=2)	infected Alpha (R_0=2)	recovered Alpha (R_0=2)	vaccinated (R_0=2)	susceptible (R_0=3.32)	infected WT (R_0=3.32)	recovered WT (R_0=3.32)	infected Alpha (R_0=3.32)	recovered Alpha (R_0=3.32)	vaccinated (R_0=3.32)
0	0.34909	0.0005252	0.14961	0.0007748	0	0.5	0.34909	0.0005252	0.14961	0.0007748	0	0.5
1	0.346789	0.000509468	0.149359	0.000800292	7.86738e-05	0.502464	0.3467	0.000533404	0.149357	0.000873335	8.22357e-05	0.502454
2	0.344515	0.000493981	0.149106	0.000826082	0.000159752	0.504899	0.34432	0.000541308	0.149105	0.000983281	0.000174711	0.504875
3	0.342266	0.000478748	0.148853	0.000852152	0.000243258	0.507307	0.341949	0.000548896	0.148853	0.00110578	0.000278617	0.507265
4	0.340044	0.000463778	0.148598	0.000878484	0.000329213	0.509687	0.339583	0.000556153	0.148601	0.00124208	0.000395228	0.509623
5	0.337847	0.000449077	0.148343	0.000905058	0.000417639	0.512039	0.33722	0.000563064	0.148349	0.0013936	0.000525939	0.511948
6	0.335675	0.000434652	0.148086	0.000931852	0.000508553	0.514364	0.334859	0.000569614	0.148097	0.00156186	0.000672317	0.51424
7	0.333527	0.000420507	0.147828	0.000958845	0.000601973	0.516663	0.332495	0.000575788	0.147845	0.00174852	0.000836106	0.516499
8	0.331405	0.000406649	0.147569	0.000986017	0.000697914	0.518935	0.330128	0.000581572	0.147592	0.00195533	0.00101923	0.518724
9	0.329306	0.00039308	0.147309	0.00101334	0.000796386	0.521181	0.327752	0.000586952	0.147339	0.00218417	0.00122377	0.520914
10	0.327232	0.000379806	0.147049	0.00104081	0.000897399	0.523402	0.325366	0.000591913	0.147084	0.00243703	0.00145201	0.523069
11	0.325181	0.000366828	0.146787	0.00106838	0.00100096	0.525596	0.322965	0.000596443	0.146829	0.00271601	0.0017064	0.525188
12	0.323153	0.000354149	0.146524	0.00109605	0.00110708	0.527765	0.320545	0.000600526	0.146572	0.00302332	0.00198955	0.527269
13	0.321148	0.000341771	0.146261	0.00112378	0.00121575	0.52991	0.318104	0.00060415	0.146314	0.00336126	0.00230425	0.529312
14	0.319166	0.000329695	0.145997	0.00115156	0.00132697	0.532029	0.315638	0.000607303	0.146053	0.00373162	0.00265349	0.531316
15	0.317206	0.000317921	0.145732	0.00117935	0.00144076	0.534124	0.313142	0.00060997	0.14579	0.00413739	0.00304068	0.53328
16	0.315269	0.00030645	0.145466	0.00120715	0.00155709	0.536195	0.31061	0.000612137	0.145525	0.00458194	0.00346958	0.535201
17	0.313353	0.00029528	0.145199	0.00123492	0.00167596	0.538241	0.308038	0.000613791	0.145257	0.00506855	0.00394421	0.537079
18	0.311459	0.000284409	0.144932	0.00126264	0.00179737	0.540264	0.30542	0.000614918	0.144985	0.00560045	0.00446888	0.538911
19	0.309586	0.000273837	0.144664	0.00129028	0.0019213	0.542264	0.30275	0.000615505	0.14471	0.00618076	0.00504817	0.540696
20	0.307735	0.000263559	0.144396	0.00131782	0.00204774	0.544241	0.300023	0.000615541	0.14443	0.00681255	0.00568694	0.542432
21	0.305904	0.000253574	0.144127	0.00134524	0.00217667	0.546194	0.297234	0.000615012	0.144146	0.00749881	0.00639031	0.544116
22	0.304094	0.000243876	0.143857	0.00137251	0.00230807	0.548125	0.294377	0.000613909	0.143856	0.00824244	0.00716369	0.545747
23	0.302304	0.000234451	0.143587	0.00139961	0.00244193	0.550033	0.291446	0.00061222	0.143561	0.00904629	0.00801278	0.547321
24	0.300534	0.000225286	0.143316	0.00142652	0.00257822	0.551919	0.288437	0.000609935	0.14326	0.00991312	0.00894353	0.548837
25	0.298784	0.000216383	0.143045	0.0014532	0.00271692	0.553784	0.285342	0.000607044	0.142953	0.0108456	0.00996218	0.55029
26	0.297054	0.000207743	0.142774	0.00147965	0.00285799	0.555627	0.282158	0.000603538	0.142638	0.0118464	0.0110753	0.55168
27	0.295344	0.000199364	0.142502	0.00150583	0.0030014	0.557448	0.278877	0.000599409	0.142315	0.0129177	0.0122893	0.553001
28	0.293652	0.000191248	0.14223	0.00153173	0.00314712	0.559248	0.2755	0.000594658	0.141985	0.0140582	0.0136087	0.554254
29	0.29198	0.000183392	0.141957	0.00155731	0.00329511	0.561027	0.27202	0.000589276	0.141645	0.0152707	0.0150417	0.555433
30	0.290327	0.000175796	0.141684	0.00158256	0.00344534	0.562785	0.26843	0.000583256	0.141297	0.0165583	0.0165972	0.556534
31	0.288692	0.000168458	0.141411	0.00160746	0.00359778	0.564523	0.264725	0.000576594	0.140938	0.0179225	0.0182839	0.557555
32	0.287076	0.000161375	0.141138	0.00163198	0.00375237	0.566241	0.260899	0.00056929	0.140568	0.0193642	0.0201095	0.55849
33	0.285478	0.000154545	0.140864	0.0016561	0.00390907	0.567938	0.25695	0.000561348	0.140187	0.0208826	0.0220816	0.559337
34	0.283899	0.000147964	0.14059	0.00167981	0.00406786	0.569616	0.252878	0.000552775	0.139794	0.0224757	0.0242069	0.560092
35	0.282337	0.00014163	0.140316	0.00170309	0.00422867	0.571274	0.248682	0.000543583	0.139389	0.0241406	0.0264918	0.560753
36	0.280793	0.000135536	0.140041	0.00172592	0.00439147	0.572913	0.244364	0.000533788	0.138972	0.0258727	0.0289421	0.561316
37	0.279267	0.00012968	0.139767	0.00174828	0.0045562	0.574532	0.239928	0.000523407	0.138541	0.0276666	0.031563	0.561779
38	0.277758	0.000124055	0.139492	0.00177016	0.00472282	0.576133	0.235377	0.000512464	0.138096	0.0295154	0.0343593	0.562139
39	0.276267	0.000118657	0.139217	0.00179153	0.00489127	0.577715	0.23072	0.000500985	0.137638	0.031411	0.0373351	0.562395
40	0.274793	0.000113478	0.138942	0.00181239	0.0050615	0.579278	0.225962	0.000489001	0.137166	0.0333441	0.040494	0.562545
41	0.273335	0.000108513	0.138667	0.00183272	0.00523346	0.580823	0.221114	0.000476546	0.13668	0.0353043	0.0438392	0.562586
42	0.271895	0.000103755	0.138392	0.0018525	0.00540709	0.58235	0.216186	0.000463657	0.13618	0.0372796	0.0473731	0.562518
43	0.270471	9.91949e-05	0.138116	0.00187172	0.00558234	0.58386	0.21119	0.000450377	0.135666	0.0392572	0.0510979	0.562338
44	0.269063	9.48263e-05	0.137841	0.00189037	0.00575913	0.585351	0.20614	0.000436749	0.135138	0.0412231	0.0550153	0.562047
45	0.267672	9.06402e-05	0.137566	0.00190843	0.00593741	0.586826	0.201043	0.000422815	0.134595	0.0431678	0.0591301	0.561642
46	0.266297	8.66277e-05	0.137291	0.0019259	0.00611712	0.588283	0.195913	0.000408629	0.134038	0.0450789	0.0634368	0.561125
47	0.264938	8.27795e-05	0.137016	0.00194276	0.0062982	0.589723	0.190769	0.000394253	0.133468	0.0469427	0.0679267	0.5605
48	0.263594	7.90856e-05	0.136741	0.00195901	0.00648057	0.591146	0.185628	0.000379745	0.132885	0.0487464	0.0725907	0.55977
49	0.262267	7.55357e-05	0.136467	0.00197462	0.00666417	0.592552	0.180507	0.000365161	0.132292	0.0504782	0.0774192	0.558938
50	0.260955	7.21189e-05	0.136192	0.0019896	0.00684893	0.593943	0.175423	0.000350555	0.131687	0.0521274	0.0824027	0.55801
51	0.259658	6.88241e-05	0.135918	0.00200394	0.00703477	0.595317	0.170388	0.000335976	0.131073	0.0536841	0.087531	0.556988
52	0.258377	6.56395e-05	0.135644	0.00201762	0.00722163	0.596675	0.165418	0.000321474	0.13045	0.0551396	0.0927939	0.555877
53	0.25711	6.25528e-05	0.13537	0.00203064	0.00740943	0.598017	0.160526	0.000307094	0.129819	0.0564861	0.0981808	0.554681
54	0.255859	5.95646e-05	0.135096	0.00204299	0.00759811	0.599344	0.155724	0.00029288	0.12918	0.0577165	0.103681	0.553405
55	0.254623	5.66821e-05	0.134823	0.00205468	0.00778762	0.600655	0.151023	0.000278873	0.128536	0.0588251	0.109283	0.552054
56	0.253401	5.39061e-05	0.13455	0.00206569	0.00797788	0.601952	0.146434	0.000265112	0.127886	0.059807	0.114975	0.550632
57	0.252194	5.1237e-05	0.134277	0.00207603	0.00816883	0.603233	0.141967	0.000251632	0.127233	0.0606582	0.120747	0.549144
58	0.251001	4.86751e-05	0.134005	0.0020857	0.00836039	0.604499	0.137629	0.000238467	0.126575	0.0613759	0.126585	0.547596
59	0.249823	4.62203e-05	0.133733	0.00209469	0.00855249	0.605751	0.13343	0.000225648	0.125916	0.0619579	0.132478	0.545993
60	0.248659	4.38721e-05	0.133461	0.00210301	0.00874507	0.606988	0.129376	0.000213205	0.125254	0.0624034	0.138412	0.54434
61	0.24751	4.16299e-05	0.133189	0.00211065	0.00893806	0.608211	0.125474	0.000201163	0.124593	0.0627123	0.144376	0.542644
62	0.246374	3.94925e-05	0.132918	0.00211762	0.00913139	0.60942	0.121728	0.000189546	0.123931	0.0628857	0.150355	0.54091
63	0.245252	3.74586e-05	0.132647	0.00212392	0.00932499	0.610615	0.118143	0.000178375	0.123271	0.0629255	0.156337	0.539144
64	0.244144	3.55266e-05	0.132376	0.00212956	0.0095188	0.611796	0.114723	0.000167669	0.122614	0.0628345	0.162308	0.537353
65	0.24305	3.36945e-05	0.132106	0.00213452	0.00971275	0.612963	0.11147	0.000157445	0.12196	0.0626168	0.168253	0.535543
66	0.241969	3.196e-05	0.131836	0.00213882	0.00990677	0.614118	0.108386	0.000147716	0.121311	0.0622773	0.174158	0.53372
67	0.240901	3.03206e-05	0.131566	0.00214247	0.0101008	0.615259	0.105472	0.000138475	0.120667	0.0618229	0.180009	0.53189
68	0.239847	2.87732e-05	0.131297	0.00214546	0.0102948	0.616387	0.102723	0.000129649	0.12003	0.0612666	0.185794	0.530057
69	0.238806	2.73148e-05	0.131028	0.0021478	0.0104886	0.617502	0.100133	0.000121233	0.119399	0.0606185	0.191505	0.528224
70	0.237778	2.59418e-05	0.13076	0.00214949	0.0106823	0.618604	0.0976945	0.000113229	0.118775	0.0598878	0.197135	0.526395
71	0.236763	2.46504e-05	0.130491	0.00215055	0.0108758	0.619694	0.0954012	0.00010564	0.118159	0.0590835	0.202677	0.524574
72	0.235761	2.34364e-05	0.130224	0.00215098	0.0110689	0.620772	0.0932467	9.84633e-05	0.11755	0.0582138	0.208127	0.522764
73	0.234772	2.22954e-05	0.129956	0.00215078	0.0112617	0.621837	0.0912251	9.16963e-05	0.11695	0.0572868	0.213477	0.520969
74	0.233795	2.12227e-05	0.129689	0.00214996	0.011454	0.622891	0.0893306	8.53343e-05	0.116359	0.05631	0.218724	0.519191
75	0.232831	2.02131e-05	0.129423	0.00214854	0.0116458	0.623932	0.0875577	7.93702e-05	0.115776	0.0552904	0.223863	0.517433
76	0.231878	1.92613e-05	0.129157	0.00214651	0.0118371	0.624962	0.0859011	7.37955e-05	0.115202	0.0542349	0.22889	0.515698
77	0.230939	1.83616e-05	0.128891	0.0021439	0.0120278	0.62598	0.0843557	6.85992e-05	0.114638	0.0531497	0.233801	0.513987
78	0.230011	1.75081e-05	0.128626	0.0021407	0.0122179	0.626987	0.0829167	6.37689e-05	0.114082	0.0520405	0.238594	0.512302
79	0.229095	1.66943e-05	0.128361	0.00213693	0.0124072	0.627983	0.0815796	5.92898e-05	0.113536	0.0509129	0.243267	0.510645
80	0.228191	1.59138e-05	0.128097	0.0021326	0.0125957	0.628967	0.08034	5.51455e-05	0.113	0.0497718	0.247816	0.509017
81	0.227299	1.51595e-05	0.127834	0.00212773	0.0127834	0.629941	0.0791939	5.13176e-05	0.112473	0.0486217	0.252242	0.507419
82	0.226419	1.44243e-05	0.12757	0.00212231	0.0129701	0.630904	0.0781374	4.77856e-05	0.111955	0.0474667	0.256542	0.505851
83	0.22555	1.37005e-05	0.127308	0.00211637	0.013156	0.631856	0.0771669	4.45272e-05	0.111447	0.0463106	0.260717	0.504314
84	0.224692	1.29807e-05	0.127046	0.00210992	0.0133408	0.632798	0.0762792	4.15182e-05	0.110948	0.0451567	0.264766	0.502809
85	0.223846	1.22725e-05	0.126784	0.00210297	0.0135246	0.63373	0.0754711	3.87324e-05	0.110458	0.0440078	0.268691	0.501334
86	0.223011	1.15846e-05	0.126523	0.00209552	0.0137073	0.634651	0.0747397	3.61416e-05	0.109977	0.0428662	0.272491	0.49989
87	0.222187	1.09187e-05	0.126263	0.00208759	0.0138888	0.635563	0.0740824	3.37159e-05	0.109504	0.0417341	0.27617	0.498476
88	0.221374	1.02764e-05	0.126003	0.00207919	0.0140691	0.636464	0.0734969	3.14231e-05	0.10904	0.0406129	0.279728	0.497091
89	0.220572	9.65919e-06	0.125744	0.00207034	0.0142482	0.637356	0.072981	2.92295e-05	0.108585	0.0395038	0.283168	0.495733
90	0.219781	9.06822e-06	0.125485	0.00206105	0.0144261	0.638238	0.0725322	2.71075e-05	0.108137	0.038408	0.286493	0.494403
91	0.219	8.50455e-06	0.125227	0.00205133	0.0146026	0.639111	0.0721426	2.50981e-05	0.107697	0.0373304	0.289702	0.493103
92	0.21823	7.96902e-06	0.124969	0.0020412	0.0147778	0.639975	0.0718081	2.32117e-05	0.107266	0.0362728	0.292797	0.491834
93	0.21747	7.46232e-06	0.124711	0.00203066	0.0149517	0.640829	0.0715254	2.14461e-05	0.106842	0.035236	0.29578	0.490595
94	0.216721	6.98493e-06	0.124455	0.00201974	0.0151241	0.641674	0.0712917	1.97989e-05	0.106426	0.034221	0.298655	0.489387
95	0.215982	6.53714e-06	0.124199	0.00200845	0.015295	0.64251	0.0711043	1.82673e-05	0.106017	0.0332284	0.301424	0.488208
96	0.215252	6.11908e-06	0.123943	0.00199679	0.0154645	0.643337	0.0709604	1.68481e-05	0.105615	0.0322587	0.30409	0.487059
97	0.214533	5.73066e-06	0.123688	0.00198478	0.0156325	0.644156	0.0708575	1.55376e-05	0.105221	0.0313126	0.306655	0.485938
98	0.213824	5.37165e-06	0.123433	0.00197243	0.0157989	0.644966	0.0707933	1.43318e-05	0.104833	0.0303903	0.309124	0.484846
99	0.213125	5.04158e-06	0.123179	0.00195977	0.0159637	0.645768	0.0707656	1.32261e-05	0.104451	0.0294923	0.311497	0.483781
100	0.212435	4.73985e-06	0.122925	0.00194679	0.016127	0.646561	0.0707722	1.22159e-05	0.104076	0.0286186	0.313777	0.482744
101	0.211755	4.46564e-06	0.122672	0.00193351	0.0162886	0.647346	0.0708112	1.12957e-05	0.103707	0.0277694	0.315968	0.481733
102	0.211085	4.21795e-06	0.12242	0.00191994	0.0164485	0.648123	0.0708807	1.04598e-05	0.103344	0.0269446	0.318071	0.480749
103	0.210423	3.99561e-06	0.122168	0.0019061	0.0166068	0.648892	0.0709792	9.70235e-06	0.102987	0.0261442	0.32009	0.47979
104	0.209771	3.79725e-06	0.121916	0.00189199	0.0167633	0.649653	0.071105	9.0167e-06	0.102635	0.0253679	0.322026	0.478857
105	0.209128	3.62131e-06	0.121665	0.00187764	0.0169182	0.650407	0.0712567	8.39598e-06	0.102289	0.0246154	0.323882	0.477949
106	0.208495	3.46607e-06	0.121415	0.00186304	0.0170713	0.651153	0.0714331	7.83291e-06	0.101948	0.0238863	0.32566	0.477065
107	0.20787	3.32961e-06	0.121165	0.00184822	0.0172226	0.651891	0.071633	7.31978e-06	0.101612	0.0231801	0.327362	0.476205
108	0.207254	3.20981e-06	0.120916	0.00183318	0.0173721	0.652622	0.0718555	6.84848e-06	0.101281	0.0224961	0.328992	0.475369
109	0.206646	3.10438e-06	0.120667	0.00181794	0.0175198	0.653346	0.0720997	6.4105e-06	0.100955	0.0218336	0.33055	0.474555
110	0.206048	3.01086e-06	0.120419	0.00180251	0.0176657	0.654062	0.0723649	5.99692e-06	0.100634	0.0211918	0.33204	0.473764
111	0.205458	2.92658e-06	0.120171	0.0017869	0.0178097	0.654772	0.0726505	5.59841e-06	0.100317	0.0205697	0.333463	0.472994
112	0.204876	2.8487e-06	0.119924	0.00177111	0.0179519	0.655474	0.0729561	5.20524e-06	0.100005	0.0199664	0.334822	0.472246
113	0.204303	2.77418e-06	0.119677	0.00175517	0.0180922	0.65617	0.0732795	4.82064e-06	0.0996965	0.0193821	0.336118	0.471519
114	0.203737	2.69981e-06	0.119431	0.00173908	0.0182307	0.656859	0.0736183	4.45572e-06	0.0993925	0.0188175	0.337355	0.470813
115	0.20318	2.62219e-06	0.119186	0.00172286	0.0183672	0.657541	0.0739718	4.11097e-06	0.0990924	0.018272	0.338534	0.470126
116	0.202631	2.53773e-06	0.118941	0.00170651	0.0185018	0.658217	0.0743393	3.78673e-06	0.0987961	0.0177448	0.339657	0.469459
117	0.20209	2.44267e-06	0.118697	0.00169005	0.0186345	0.658886	0.0747202	3.48323e-06	0.0985036	0.0172355	0.340725	0.468812
118	0.201557	2.33304e-06	0.118453	0.00167348	0.0187653	0.659548	0.0751137	3.20053e-06	0.0982146	0.0167433	0.341742	0.468183
119	0.201032	2.20529e-06	0.11821	0.00165682	0.0188942	0.660205	0.0755194	2.93859e-06	0.0979291	0.0162676	0.342708	0.467573
120	0.200514	2.07023e-06	0.117968	0.00164008	0.0190211	0.660855	0.0759365	2.69723e-06	0.0976469	0.0158079	0.343625	0.466981
121	0.200003	1.93438e-06	0.117726	0.00162327	0.0191461	0.661499	0.0763644	2.47612e-06	0.097368	0.0153637	0.344495	0.466406
122	0.1995	1.7989e-06	0.117485	0.00160639	0.0192691	0.662138	0.0768025	2.27483e-06	0.0970922	0.0149343	0.34532	0.465849
123	0.199005	1.66489e-06	0.117244	0.00158946	0.0193901	0.66277	0.0772503	2.09276e-06	0.0968194	0.0145194	0.346101	0.465308
124	0.198517	1.53337e-06	0.117004	0.00157248	0.0195092	0.663397	0.0777071	1.9292e-06	0.0965496	0.0141184	0.346839	0.464784
125	0.198035	1.40528e-06	0.116764	0.00155546	0.0196264	0.664017	0.0781723	1.7833e-06	0.0962826	0.0137308	0.347537	0.464276
126	0.197561	1.28147e-06	0.116525	0.00153842	0.0197416	0.664632	0.0786455	1.65408e-06	0.0960183	0.0133562	0.348195	0.463784
127	0.197094	1.16271e-06	0.116286	0.00152135	0.019855	0.665242	0.0791259	1.54044e-06	0.0957567	0.0129942	0.348815	0.463307
128	0.196634	1.04972e-06	0.116048	0.00150427	0.0199663	0.665846	0.0796132	1.44111e-06	0.0954977	0.0126444	0.349398	0.462846
129	0.196181	9.43116e-07	0.115811	0.00148718	0.0200758	0.666444	0.0801067	1.35471e-06	0.0952412	0.0123064	0.349945	0.462399
130	0.195734	8.43433e-07	0.115574	0.0014701	0.0201833	0.667038	0.0806059	1.27975e-06	0.0949871	0.0119799	0.350459	0.461967
131	0.195294	7.51139e-07	0.115338	0.00145302	0.0202889	0.667626	0.0811103	1.21457e-06	0.0947353	0.0116644	0.35094	0.461549
132	0.194861	6.66618e-07	0.115102	0.00143595	0.0203927	0.668208	0.0816194	1.15739e-06	0.0944858	0.0113598	0.351389	0.461145
133	0.194434	5.90176e-07	0.114866	0.00141891	0.0204945	0.668786	0.0821327	1.1063e-06	0.0942385	0.0110656	0.351807	0.460755
134	0.194013	5.2204e-07	0.114632	0.0014019	0.0205944	0.669359	0.0826497	1.05926e-06	0.0939933	0.0107817	0.352195	0.460379
135	0.193599	4.62359e-07	0.114397	0.00138493	0.0206924	0.669926	0.0831699	1.01409e-06	0.0937502	0.0105078	0.352556	0.460016
136	0.19319	4.112e-07	0.114164	0.00136799	0.0207886	0.670489	0.0836929	9.6848e-07	0.0935092	0.0102436	0.352888	0.459665
137	0.192788	3.68556e-07	0.11393	0.0013511	0.0208829	0.671047	0.0842182	9.19986e-07	0.0932701	0.00998897	0.353194	0.459328
138	0.192392	3.34337e-07	0.113698	0.00133427	0.0209753	0.6716	0.0847454	8.66033e-07	0.0930329	0.00974369	0.353474	0.459003
139	0.192002	3.08376e-07	0.113466	0.00131749	0.0210659	0.672148	0.085274	8.05872e-07	0.0927976	0.00950747	0.353729	0.458691
140	0.191618	2.90427e-07	0.113234	0.00130078	0.0211546	0.672692	0.0858037	7.45152e-07	0.092564	0.00927959	0.353961	0.458391
141	0.19124	2.80164e-07	0.113003	0.00128414	0.0212415	0.673232	0.0863346	6.84969e-07	0.0923322	0.00905968	0.354171	0.458102
142	0.190867	2.77184e-07	0.112772	0.00126757	0.0213266	0.673766	0.0868664	6.25845e-07	0.092102	0.00884739	0.354358	0.457825
143	0.1905	2.81003e-07	0.112542	0.00125109	0.0214099	0.674297	0.087399	5.68257e-07	0.0918735	0.00864242	0.354525	0.45756
144	0.190138	2.91061e-07	0.112313	0.00123468	0.0214913	0.674823	0.0879324	5.12642e-07	0.0916465	0.00844446	0.354671	0.457305
145	0.189782	3.06717e-07	0.112084	0.00121837	0.021571	0.675345	0.0884664	4.59394e-07	0.0914211	0.00825321	0.354797	0.457062
146	0.189432	3.2725e-07	0.111855	0.00120214	0.0216488	0.675862	0.0890008	4.08865e-07	0.0911972	0.00806838	0.354904	0.456829
147	0.189086	3.51863e-07	0.111627	0.00118602	0.021725	0.676375	0.0895357	3.61364e-07	0.0909748	0.0078897	0.354992	0.456607
148	0.188746	3.79679e-07	0.1114	0.00116999	0.0217993	0.676885	0.0900707	3.17159e-07	0.0907538	0.00771691	0.355063	0.456395
149	0.188411	4.09741e-07	0.111173	0.00115407	0.0218719	0.67739	0.0906059	2.76473e-07	0.0905342	0.00754976	0.355116	0.456194
150	0.188081	4.41015e-07	0.110946	0.00113825	0.0219428	0.677891	0.091141	2.3949e-07	0.090316	0.00738801	0.355152	0.456002
151	0.187756	4.72387e-07	0.11072	0.00112255	0.0220119	0.678388	0.091676	2.06349e-07	0.0900991	0.00723143	0.355173	0.455821
152	0.187437	5.02665e-07	0.110495	0.00110696	0.0220794	0.678882	0.0922108	1.77148e-07	0.0898835	0.0070798	0.355177	0.455649
153	0.187122	5.30576e-07	0.11027	0.00109148	0.0221451	0.679371	0.0927451	1.51943e-07	0.0896692	0.00693291	0.355167	0.455486
154	0.186811	5.5477e-07	0.110046	0.00107613	0.0222092	0.679857	0.0932789	1.30746e-07	0.0894561	0.00679058	0.355142	0.455333
155	0.186506	5.73818e-07	0.109822	0.00106089	0.0222716	0.680339	0.093812	1.13528e-07	0.0892442	0.00665262	0.355103	0.455188
156	0.186205	5.86213e-07	0.109599	0.00104578	0.0223324	0.680817	0.0943443	1.00217e-07	0.0890335	0.00651885	0.35505	0.455053
157	0.185909	5.90366e-07	0.109376	0.0010308	0.0223915	0.681292	0.0948756	9.06999e-08	0.0888239	0.00638912	0.354984	0.454927
158	0.185617	5.84612e-07	0.109154	0.00101594	0.022449	0.681764	0.0954059	8.48196e-08	0.0886154	0.00626327	0.354906	0.454809
159	0.18533	5.67207e-07	0.108932	0.00100121	0.0225049	0.682231	0.0959349	8.23776e-08	0.0884081	0.00614117	0.354815	0.4547
160	0.185047	5.36595e-07	0.108711	0.00098661	0.0225592	0.682696	0.0964626	8.31329e-08	0.0882018	0.0060227	0.354713	0.4546
161	0.184769	4.97289e-07	0.10849	0.000972147	0.022612	0.683157	0.0969888	8.68021e-08	0.0879965	0.00590773	0.3546	0.454507
162	0.184495	4.52338e-07	0.10827	0.000957823	0.0226632	0.683614	0.0975132	9.30595e-08	0.0877922	0.00579616	0.354475	0.454423
163	0.184224	4.02781e-07	0.10805	0.000943638	0.0227129	0.684068	0.0980359	1.01537e-07	0.087589	0.0056879	0.35434	0.454347
164	0.183959	3.49604e-07	0.107831	0.000929593	0.0227611	0.684519	0.0985566	1.11825e-07	0.0873867	0.00558286	0.354195	0.454279
165	0.183697	2.93747e-07	0.107612	0.000915688	0.0228078	0.684967	0.0990752	1.23469e-07	0.0871854	0.00548099	0.35404	0.454219
166	0.183439	2.36099e-07	0.107394	0.000901925	0.022853	0.685412	0.0995916	1.35976e-07	0.086985	0.00538221	0.353875	0.454166
167	0.183185	1.77499e-07	0.107176	0.000888303	0.0228967	0.685853	0.100106	1.48807e-07	0.0867855	0.00528648	0.353701	0.454121
168	0.182935	1.18738e-07	0.106959	0.000874823	0.0229391	0.686292	0.100617	1.61383e-07	0.0865869	0.00519376	0.353518	0.454084
169	0.182689	6.05571e-08	0.106743	0.000861485	0.0229799	0.686727	0.101126	1.73082e-07	0.0863892	0.00510403	0.353327	0.454054
170	0.182446	3.64869e-09	0.106526	0.000848291	0.0230194	0.68716	0.101631	1.8324e-07	0.0861924	0.00501728	0.353128	0.454031
171	0.182208	0	0.106311	0.00083524	0.0230575	0.687589	0.102134	1.91149e-07	0.0859964	0.0049335	0.35292	0.454016
172	0.181973	0	0.106095	0.000822333	0.0230943	0.688015	0.102634	1.9606e-07	0.0858013	0.0048527	0.352705	0.454008
173	0.181742	0	0.105881	0.000809569	0.0231296	0.688439	0.10313	1.97183e-07	0.085607	0.0047749	0.352481	0.454007
174	0.181514	0	0.105666	0.000796949	0.0231637	0.688859	0.103622	1.93684e-07	0.0854135	0.00470013	0.352251	0.454013
175	0.18129	0	0.105452	0.000784474	0.0231964	0.689277	0.104111	1.84686e-07	0.0852208	0.00462844	0.352013	0.454026
176	0.181069	0	0.105239	0.000772143	0.0232278	0.689692	0.104597	1.72196e-07	0.0850289	0.00455941	0.351769	0.454046
177	0.180852	0	0.105026	0.000759956	0.0232579	0.690105	0.105079	1.59012e-07	0.0848377	0.00449254	0.351518	0.454072
178	0.180638	0	0.104814	0.000747913	0.0232868	0.690514	0.105558	1.45321e-07	0.0846473	0.00442776	0.351262	0.454105
179	0.180427	0	0.104602	0.000736015	0.0233144	0.690921	0.106034	1.31299e-07	0.0844576	0.004365	0.350999	0.454145
180	0.18022	0	0.10439	0.000724261	0.0233408	0.691325	0.106506	1.17115e-07	0.0842686	0.0043042	0.350731	0.45419
181	0.180016	0	0.104179	0.000712652	0.0233659	0.691727	0.106975	1.02926e-07	0.0840804	0.00424528	0.350457	0.454242
182	0.179815	0	0.103969	0.000701186	0.0233899	0.692126	0.107441	8.88784e-08	0.0838928	0.0041882	0.350178	0.4543
183	0.179617	0	0.103758	0.000689864	0.0234127	0.692522	0.107904	7.51103e-08	0.0837059	0.00413289	0.349894	0.454363
184	0.179423	0	0.103549	0.000678685	0.0234343	0.692916	0.108363	6.17486e-08	0.0835196	0.00407929	0.349605	0.454433
185	0.179231	0	0.103339	0.000667649	0.0234547	0.693308	0.108819	4.89103e-08	0.0833341	0.00402734	0.349312	0.454508
186	0.179042	0	0.103131	0.000656756	0.023474	0.693697	0.109271	3.67023e-08	0.0831491	0.003977	0.349013	0.454589
187	0.178857	0	0.102922	0.000646006	0.0234922	0.694083	0.10972	2.52215e-08	0.0829649	0.00392819	0.348711	0.454676
188	0.178674	0	0.102714	0.000635397	0.0235093	0.694467	0.110166	1.45547e-08	0.0827812	0.00388088	0.348404	0.454768
189	0.178494	0	0.102507	0.000624929	0.0235253	0.694849	0.110609	4.77867e-09	0.0825982	0.00383501	0.348093	0.454866
190	0.178317	0	0.1023	0.000614603	0.0235402	0.695229	0.111048	0	0.0824158	0.00379053	0.347778	0.454968
191	0.178142	0	0.102094	0.000604416	0.0235541	0.695606	0.111484	0	0.0822339	0.0037474	0.347459	0.455076
192	0.177971	0	0.101887	0.000594369	0.0235669	0.695981	0.111916	0	0.0820527	0.00370556	0.347136	0.45519
193	0.177802	0	0.101682	0.000584461	0.0235787	0.696354	0.112345	0	0.0818721	0.00366499	0.34681	0.455308
194	0.177635	0	0.101477	0.00057469	0.0235895	0.696724	0.11277	0	0.081692	0.00362563	0.346481	0.455431
195	0.177472	8.62441e-09	0.101272	0.000565057	0.0235993	0.697092	0.113192	0	0.0815126	0.00358745	0.346149	0.455559
196	0.17731	6.61107e-08	0.101067	0.000555561	0.0236081	0.697458	0.113611	0	0.0813336	0.00355041	0.345813	0.455692
197	0.177152	1.24911e-07	0.100864	0.000546199	0.023616	0.697823	0.114026	0	0.0811553	0.00351446	0.345475	0.45583
198	0.176995	1.84336e-07	0.10066	0.000536973	0.0236229	0.698184	0.114438	0	0.0809775	0.00347958	0.345133	0.455972
199	0.176842	2.43647e-07	0.100457	0.000527879	0.0236288	0.698544	0.114846	0	0.0808002	0.00344574	0.344789	0.456119
200	0.17669	3.02058e-07	0.100255	0.000518919	0.0236339	0.698902	0.115251	0	0.0806234	0.00341289	0.344442	0.45627
201	0.176541	3.58731e-07	0.100052	0.000510089	0.0236381	0.699258	0.115652	0	0.0804472	0.00338102	0.344093	0.456426
202	0.176394	4.12781e-07	0.0998508	0.00050139	0.0236413	0.699612	0.11605	0	0.0802715	0.00335009	0.343742	0.456586
203	0.17625	4.63271e-07	0.0996496	0.00049282	0.0236438	0.699964	0.116445	0	0.0800963	0.00332008	0.343388	0.456751
204	0.176107	5.09217e-07	0.0994488	0.000484378	0.0236453	0.700314	0.116836	0	0.0799217	0.00329096	0.343032	0.45692
205	0.175967	5.49586e-07	0.0992484	0.000476063	0.023646	0.700662	0.117223	0	0.0797475	0.0032627	0.342674	0.457093
206	0.175829	5.83293e-07	0.0990485	0.000467872	0.0236459	0.701008	0.117607	4.12267e-10	0.0795738	0.0032353	0.342314	0.45727
207	0.175693	6.09206e-07	0.098849	0.000459806	0.023645	0.701352	0.117988	8.30574e-09	0.0794006	0.00320873	0.341952	0.457451
208	0.17556	6.26143e-07	0.09865	0.000451862	0.0236432	0.701695	0.118365	1.66337e-08	0.0792279	0.00318296	0.341588	0.457636
209	0.175428	6.32873e-07	0.0984514	0.000444039	0.0236407	0.702035	0.118738	2.52713e-08	0.0790557	0.00315799	0.341223	0.457825
210	0.175298	6.28115e-07	0.0982533	0.000436335	0.0236375	0.702374	0.119108	3.40838e-08	0.078884	0.0031338	0.340856	0.458018
211	0.17517	6.10538e-07	0.0980556	0.000428749	0.0236334	0.702711	0.119475	4.29262e-08	0.0787127	0.00311038	0.340487	0.458215
212	0.175045	5.78724e-07	0.0978583	0.00042128	0.0236287	0.703046	0.119838	5.16436e-08	0.0785419	0.00308771	0.340117	0.458416
213	0.174921	5.26871e-07	0.0976615	0.000413924	0.0236232	0.70338	0.120197	6.00708e-08	0.0783716	0.0030658	0.339746	0.45862
214	0.174799	4.53586e-07	0.0974652	0.000406679	0.023617	0.703712	0.120553	6.80329e-08	0.0782017	0.00304462	0.339373	0.458828
215	0.174678	3.61616e-07	0.0972693	0.000399545	0.0236102	0.704042	0.120905	7.53445e-08	0.0780323	0.00302417	0.338998	0.45904
216	0.17456	2.53606e-07	0.0970738	0.00039252	0.0236027	0.704371	0.121254	8.18103e-08	0.0778633	0.00300446	0.338623	0.459255
217	0.174443	1.32098e-07	0.0968788	0.000385603	0.0235946	0.704698	0.1216	8.7225e-08	0.0776948	0.00298548	0.338246	0.459473
218	0.174328	0	0.0966842	0.000378794	0.0235858	0.705023	0.121942	9.13732e-08	0.0775268	0.00296722	0.337869	0.459696
219	0.174215	0	0.09649	0.00037209	0.0235763	0.705347	0.12228	9.40294e-08	0.0773592	0.00294968	0.33749	0.459921
220	0.174103	0	0.0962963	0.000365491	0.0235663	0.705669	0.122615	9.49579e-08	0.077192	0.00293288	0.33711	0.46015
221	0.173994	0	0.0961029	0.000358996	0.0235556	0.705989	0.122946	9.39131e-08	0.0770253	0.00291682	0.336729	0.460383
222	0.173885	0	0.09591	0.000352604	0.0235443	0.706308	0.123274	9.06392e-08	0.076859	0.0029015	0.336347	0.460618
223	0.173779	0	0.0957175	0.000346314	0.0235324	0.706626	0.123599	8.53094e-08	0.0766931	0.00288688	0.335964	0.460857
224	0.173674	0	0.0955254	0.000340124	0.0235198	0.706942	0.12392	7.91529e-08	0.0765277	0.00287283	0.33558	0.4611
225	0.173571	0	0.0953337	0.000334033	0.0235068	0.707256	0.124237	7.23672e-08	0.0763626	0.00285934	0.335196	0.461345
226	0.173469	0	0.0951424	0.000328041	0.0234931	0.707569	0.124551	6.50629e-08	0.076198	0.0028464	0.334811	0.461593
227	0.173369	0	0.0949515	0.000322146	0.0234789	0.70788	0.124862	5.73457e-08	0.0760338	0.00283399	0.334426	0.461844
228	0.17327	0	0.094761	0.000316347	0.0234641	0.70819	0.12517	4.93168e-08	0.07587	0.00282211	0.334041	0.462098
229	0.173173	0	0.0945708	0.000310644	0.0234487	0.708498	0.125474	4.10723e-08	0.0757066	0.00281075	0.333654	0.462354
230	0.173078	0	0.0943811	0.000305034	0.0234328	0.708805	0.125775	3.2704e-08	0.0755436	0.00279989	0.333268	0.462614
231	0.172984	0	0.0941917	0.000299517	0.0234164	0.70911	0.126072	2.42988e-08	0.075381	0.00278953	0.332881	0.462876
232	0.172891	0	0.0940027	0.000294092	0.0233995	0.709414	0.126366	1.59387e-08	0.0752188	0.00277966	0.332494	0.463141
233	0.1728	0	0.0938141	0.000288758	0.023382	0.709717	0.126657	7.70113e-09	0.075057	0.00277028	0.332107	0.463408
234	0.17271	0	0.0936259	0.000283513	0.023364	0.710018	0.126945	0	0.0748956	0.00276136	0.33172	0.463678
235	0.172622	0	0.093438	0.000278357	0.0233456	0.710318	0.127229	0	0.0747345	0.00275292	0.331332	0.463951
236	0.172535	0	0.0932505	0.000273288	0.0233266	0.710617	0.127511	0	0.0745739	0.00274492	0.330945	0.464226
237	0.17245	0	0.0930634	0.000268306	0.0233072	0.710914	0.127789	0	0.0744136	0.00273738	0.330557	0.464503
238	0.172366	0	0.0928766	0.000263408	0.0232872	0.711209	0.128063	0	0.0742537	0.00273028	0.33017	0.464783
239	0.172283	0	0.0926902	0.000258595	0.0232669	0.711504	0.128335	0	0.0740941	0.00272362	0.329782	0.465065
240	0.172201	0	0.0925042	0.000253865	0.023246	0.711797	0.128603	0	0.073935	0.00271738	0.329395	0.465349
241	0.172121	0	0.0923186	0.000249217	0.0232248	0.712089	0.128869	0	0.0737761	0.00271156	0.329008	0.465636
242	0.172042	0	0.0921332	0.000244649	0.023203	0.712379	0.129131	0	0.0736177	0.00270615	0.328621	0.465924
243	0.171964	0	0.0919483	0.000240161	0.0231809	0.712668	0.12939	0	0.0734596	0.00270115	0.328235	0.466215
244	0.171888	0	0.0917637	0.000235752	0.0231583	0.712956	0.129646	0	0.0733019	0.00269654	0.327848	0.466508
245	0.171812	0	0.0915795	0.00023142	0.0231354	0.713243	0.129898	0	0.0731445	0.00269233	0.327462	0.466803
246	0.171738	0	0.0913956	0.000227165	0.023112	0.713528	0.130148	0	0.0729875	0.00268851	0.327076	0.4671
247	0.171665	0	0.0912121	0.000222984	0.0230882	0.713813	0.130395	0	0.0728308	0.00268506	0.326691	0.467398
248	0.171594	0	0.091029	0.000218878	0.0230641	0.714096	0.130638	0	0.0726745	0.00268199	0.326306	0.467699
249	0.171523	0	0.0908462	0.000214845	0.0230395	0.714377	0.130879	0	0.0725186	0.00267929	0.325922	0.468001
250	0.171454	0	0.0906638	0.000210884	0.0230146	0.714658	0.131116	0	0.0723629	0.00267695	0.325538	0.468306
251	0.171385	0	0.0904817	0.000206994	0.0229894	0.714938	0.131351	0	0.0722076	0.00267497	0.325155	0.468612
252	0.171318	0	0.0903	0.000203174	0.0229637	0.715216	0.131582	0	0.0720527	0.00267334	0.324773	0.468919
253	0.171252	0	0.0901187	0.000199422	0.0229378	0.715493	0.131811	0	0.0718981	0.00267206	0.324391	0.469229
254	0.171186	0	0.0899377	0.000195737	0.0229115	0.715769	0.132036	0	0.0717438	0.00267112	0.324009	0.46954
255	0.171122	6.65046e-08	0.0897571	0.000192119	0.0228849	0.716044	0.132259	0	0.0715898	0.00267052	0.323629	0.469852
256	0.171059	2.89995e-07	0.0895768	0.000188567	0.0228579	0.716318	0.132479	0	0.0714362	0.00267025	0.323249	0.470166
257	0.170997	5.16208e-07	0.0893969	0.000185078	0.0228307	0.71659	0.132695	0	0.0712829	0.00267031	0.32287	0.470482
258	0.170935	7.43414e-07	0.0892174	0.000181653	0.0228032	0.716862	0.132909	0	0.07113	0.00267069	0.322491	0.470799
259	0.170875	9.69777e-07	0.0890383	0.000178289	0.0227753	0.717132	0.13312	0	0.0709773	0.00267139	0.322114	0.471117
260	0.170815	1.19336e-06	0.0888595	0.000174987	0.0227472	0.717402	0.133328	0	0.070825	0.00267241	0.321737	0.471437
261	0.170757	1.41213e-06	0.0886811	0.000171744	0.0227188	0.71767	0.133534	0	0.070673	0.00267375	0.321362	0.471758
262	0.170699	1.62392e-06	0.0885031	0.000168559	0.0226902	0.717937	0.133736	1.42604e-10	0.0705214	0.00267539	0.320987	0.472081
263	0.170642	1.8265e-06	0.0883255	0.000165433	0.0226612	0.718204	0.133935	8.13448e-09	0.07037	0.00267734	0.320613	0.472404
264	0.170586	2.0175e-06	0.0881482	0.000162362	0.0226321	0.718469	0.134132	1.63041e-08	0.070219	0.00267959	0.32024	0.472729
265	0.170531	2.19448e-06	0.0879713	0.000159347	0.0226027	0.718733	0.134326	2.45775e-08	0.0700682	0.00268215	0.319868	0.473055
266	0.170477	2.35486e-06	0.0877949	0.000156386	0.022573	0.718996	0.134517	3.28762e-08	0.0699178	0.002685	0.319497	0.473382
267	0.170423	2.49597e-06	0.0876188	0.000153478	0.0225432	0.719259	0.134706	4.11169e-08	0.0697677	0.00268814	0.319128	0.473711
268	0.17037	2.61506e-06	0.0874431	0.000150622	0.0225131	0.71952	0.134891	4.92114e-08	0.0696179	0.00269158	0.318759	0.47404
269	0.170318	2.70924e-06	0.0872678	0.000147816	0.0224828	0.71978	0.135074	5.7067e-08	0.0694684	0.00269531	0.318391	0.474371
270	0.170267	2.77553e-06	0.0870929	0.000145061	0.0224524	0.72004	0.135254	6.45862e-08	0.0693192	0.00269933	0.318025	0.474702
271	0.170216	2.81084e-06	0.0869184	0.000142353	0.0224217	0.720298	0.135432	7.16668e-08	0.0691703	0.00270363	0.31766	0.475035
272	0.170166	2.812e-06	0.0867443	0.000139694	0.0223909	0.720556	0.135607	7.82019e-08	0.0690218	0.00270821	0.317295	0.475368
273	0.170117	2.77571e-06	0.0865707	0.00013708	0.0223598	0.720812	0.135779	8.40796e-08	0.0688735	0.00271308	0.316933	0.475702
274	0.170069	2.69858e-06	0.0863974	0.000134512	0.0223287	0.721068	0.135948	8.91836e-08	0.0687255	0.00271824	0.316571	0.476037
275	0.170021	2.57709e-06	0.0862246	0.000131988	0.0222973	0.721323	0.136115	9.33929e-08	0.0685778	0.00272367	0.31621	0.476373
276	0.169973	2.41363e-06	0.0860522	0.000129507	0.0222658	0.721577	0.136279	9.65814e-08	0.0684305	0.00272938	0.315851	0.47671
277	0.169927	2.23456e-06	0.0858802	0.000127071	0.0222342	0.72183	0.13644	9.86186e-08	0.0682834	0.00273537	0.315493	0.477047
278	0.169881	2.04619e-06	0.0857085	0.000124678	0.0222023	0.722082	0.136599	9.93691e-08	0.0681366	0.00274164	0.315137	0.477386
279	0.169835	1.85152e-06	0.0855372	0.000122328	0.0221703	0.722333	0.136756	9.8693e-08	0.0679901	0.00274818	0.314781	0.477725
280	0.16979	1.65338e-06	0.0853662	0.000120021	0.0221381	0.722583	0.136909	9.64454e-08	0.0678439	0.002755	0.314427	0.478064
281	0.169746	1.4544e-06	0.0851956	0.000117756	0.0221058	0.722833	0.137061	9.24768e-08	0.067698	0.0027621	0.314075	0.478404
282	0.169703	1.25705e-06	0.0850254	0.000115532	0.0220733	0.723081	0.137209	8.5962e-08	0.0675524	0.00276947	0.313724	0.478745
283	0.16966	1.06362e-06	0.0848555	0.000113348	0.0220406	0.723329	0.137355	7.61455e-08	0.0674071	0.00277708	0.313374	0.479087
284	0.169618	8.76211e-07	0.0846859	0.000111204	0.0220078	0.723576	0.137499	6.33308e-08	0.0672621	0.00278495	0.313025	0.479428
285	0.169577	6.96753e-07	0.0845167	0.0001091	0.0219749	0.723822	0.13764	4.78176e-08	0.0671174	0.00279307	0.312679	0.479771
286	0.169536	5.26994e-07	0.0843478	0.000107034	0.0219418	0.724067	0.137779	2.98968e-08	0.0669729	0.00280145	0.312333	0.480114
287	0.169496	3.68505e-07	0.0841792	0.000105007	0.0219086	0.724311	0.137915	9.85056e-09	0.0668287	0.00281007	0.31199	0.480457
288	0.169456	2.22677e-07	0.0840109	0.000103016	0.0218752	0.724555	0.138048	0	0.0666848	0.00281895	0.311647	0.4808
289	0.169417	9.07227e-08	0.083843	0.000101063	0.0218417	0.724797	0.13818	0	0.0665412	0.00282808	0.311307	0.481144
290	0.169379	0	0.0836754	9.91456e-05	0.0218081	0.725039	0.138308	0	0.0663979	0.00283746	0.310968	0.481488
291	0.169341	0	0.0835081	9.7264e-05	0.0217743	0.72528	0.138435	0	0.0662549	0.00284709	0.31063	0.481833
292	0.169303	0	0.0833411	9.54173e-05	0.0217404	0.72552	0.138559	0	0.0661121	0.00285698	0.310295	0.482178
293	0.169267	0	0.0831744	9.36051e-05	0.0217065	0.725759	0.13868	0	0.0659696	0.00286711	0.309961	0.482522
294	0.16923	0	0.0830081	9.18267e-05	0.0216724	0.725998	0.138799	0	0.0658273	0.0028775	0.309628	0.482868
295	0.169195	0	0.082842	9.00816e-05	0.0216381	0.726235	0.138916	0	0.0656854	0.00288814	0.309298	0.483213
296	0.16916	0	0.0826763	8.83692e-05	0.0216038	0.726472	0.13903	0	0.0655437	0.00289904	0.308969	0.483558
297	0.169125	0	0.0825109	8.66888e-05	0.0215694	0.726708	0.139142	0	0.0654022	0.00291018	0.308642	0.483904
298	0.169091	0	0.0823457	8.50401e-05	0.0215349	0.726944	0.139252	0	0.0652611	0.00292157	0.308317	0.484249
299	0.169057	0	0.0821809	8.34223e-05	0.0215003	0.727178	0.139359	0	0.0651201	0.00293322	0.307993	0.484595
300	0.169024	0	0.0820164	8.18349e-05	0.0214656	0.727412	0.139464	0	0.0649795	0.00294511	0.307671	0.48494
301	0.168992	0	0.0818522	8.02775e-05	0.0214308	0.727645	0.139567	0	0.0648391	0.00295725	0.307352	0.485286
302	0.16896	0	0.0816884	7.87493e-05	0.0213959	0.727877	0.139667	0	0.064699	0.00296964	0.307034	0.485631
303	0.168928	0	0.0815248	7.725e-05	0.0213609	0.728109	0.139765	0	0.0645591	0.00298228	0.306718	0.485977
304	0.168897	5.36126e-08	0.0813615	7.57789e-05	0.0213259	0.72834	0.139861	0	0.0644195	0.00299517	0.306403	0.486322
305	0.168866	1.6263e-07	0.0811986	7.43355e-05	0.0212907	0.72857	0.139954	0	0.0642801	0.00300831	0.306091	0.486667
306	0.168836	2.78776e-07	0.081036	7.29193e-05	0.0212555	0.728799	0.140045	0	0.064141	0.00302169	0.305781	0.487012
307	0.168806	4.00044e-07	0.0808737	7.15298e-05	0.0212203	0.729028	0.140134	0	0.0640021	0.00303532	0.305473	0.487357
308	0.168777	5.24248e-07	0.0807117	7.01665e-05	0.0211849	0.729256	0.140221	0	0.0638635	0.00304919	0.305166	0.487701
309	0.168748	6.49026e-07	0.0805501	6.88288e-05	0.0211495	0.729483	0.140305	0	0.0637251	0.0030633	0.304862	0.488045
310	0.16872	7.71834e-07	0.0803888	6.75162e-05	0.021114	0.729709	0.140387	0	0.063587	0.00307766	0.30456	0.488389
311	0.168692	8.89951e-07	0.0802278	6.62283e-05	0.0210785	0.729935	0.140467	0	0.0634491	0.00309226	0.30426	0.488733
312	0.168664	1.00048e-06	0.0800671	6.49646e-05	0.0210429	0.73016	0.140545	0	0.0633115	0.00310711	0.303961	0.489076
313	0.168637	1.10033e-06	0.0799068	6.37244e-05	0.0210073	0.730384	0.14062	0	0.0631741	0.00312219	0.303665	0.489419
314	0.16861	1.18626e-06	0.0797469	6.25075e-05	0.0209716	0.730608	0.140694	0	0.0630369	0.00313751	0.303371	0.489761
315	0.168583	1.25482e-06	0.0795873	6.13132e-05	0.0209359	0.730831	0.140765	0	0.0629	0.00315307	0.30308	0.490103
316	0.168557	1.3024e-06	0.079428	6.01411e-05	0.0209001	0.731053	0.140834	0	0.0627633	0.00316887	0.30279	0.490445
317	0.168531	1.32521e-06	0.0792691	5.89907e-05	0.0208643	0.731275	0.140901	0	0.0626269	0.00318491	0.302503	0.490786
318	0.168506	1.31927e-06	0.0791106	5.78616e-05	0.0208284	0.731496	0.140965	0	0.0624907	0.00320118	0.302217	0.491126
319	0.168481	1.28043e-06	0.0789524	5.67533e-05	0.0207925	0.731716	0.141028	0	0.0623547	0.00321768	0.301934	0.491466
320	0.168456	1.2064e-06	0.0787946	5.56654e-05	0.0207566	0.731936	0.141088	0	0.062219	0.00323442	0.301653	0.491805
321	0.168431	1.11897e-06	0.0786372	5.45976e-05	0.0207206	0.732155	0.141147	0	0.0620835	0.00325139	0.301375	0.492144
322	0.168407	1.02646e-06	0.0784801	5.35497e-05	0.0206847	0.732373	0.141203	0	0.0619482	0.00326858	0.301098	0.492482
323	0.168384	9.30404e-07	0.0783233	5.25213e-05	0.0206486	0.732591	0.141257	0	0.0618132	0.00328601	0.300824	0.49282
324	0.16836	8.32233e-07	0.0781668	5.15122e-05	0.0206126	0.732808	0.141309	0	0.0616784	0.00330366	0.300552	0.493157
325	0.168337	7.33302e-07	0.0780107	5.0522e-05	0.0205765	0.733024	0.141359	0	0.0615438	0.00332154	0.300283	0.493493
326	0.168314	6.34872e-07	0.0778548	4.95504e-05	0.0205404	0.73324	0.141407	0	0.0614095	0.00333965	0.300016	0.493828
327	0.168292	5.38115e-07	0.0776993	4.85972e-05	0.0205043	0.733455	0.141453	0	0.0612753	0.00335797	0.299751	0.494163
328	0.16827	4.44112e-07	0.0775441	4.7662e-05	0.0204681	0.73367	0.141497	0	0.0611415	0.00337652	0.299488	0.494497
329	0.168248	3.53854e-07	0.0773891	4.67444e-05	0.0204319	0.733884	0.141539	0	0.0610078	0.00339528	0.299228	0.49483
330	0.168227	2.68243e-07	0.0772345	4.58444e-05	0.0203958	0.734097	0.141579	0	0.0608743	0.00341427	0.298971	0.495162
331	0.168205	1.8809e-07	0.0770802	4.49614e-05	0.0203595	0.73431	0.141617	0	0.0607411	0.00343347	0.298715	0.495493
332	0.168184	1.14115e-07	0.0769262	4.40953e-05	0.0203233	0.734522	0.141653	0	0.0606081	0.00345288	0.298462	0.495824
333	0.168164	4.6952e-08	0.0767725	4.32457e-05	0.0202871	0.734733	0.141687	0	0.0604754	0.00347251	0.298212	0.496154
334	0.168144	0	0.0766191	4.24124e-05	0.0202508	0.734944	0.141719	0	0.0603428	0.00349235	0.297964	0.496482
335	0.168124	0	0.076466	4.1595e-05	0.0202146	0.735154	0.141749	0	0.0602105	0.00351239	0.297719	0.49681
336	0.168104	0	0.0763132	4.07934e-05	0.0201783	0.735364	0.141777	0	0.0600784	0.00353265	0.297476	0.497137
337	0.168085	0	0.0761606	4.00071e-05	0.020142	0.735573	0.141803	0	0.0599465	0.00355311	0.297235	0.497462
338	0.168065	0	0.0760084	3.9236e-05	0.0201058	0.735781	0.141827	3.35032e-08	0.0598148	0.00357377	0.296997	0.497787
339	0.168047	0	0.0758565	3.84797e-05	0.0200695	0.735989	0.141849	7.63845e-08	0.0596834	0.00359463	0.296762	0.498111
340	0.168028	0	0.0757048	3.77381e-05	0.0200332	0.736196	0.14187	1.19668e-07	0.0595522	0.00361569	0.296529	0.498433
341	0.16801	0	0.0755535	3.70107e-05	0.0199969	0.736403	0.141888	1.63167e-07	0.0594212	0.00363695	0.296299	0.498755
342	0.167992	0	0.0754024	3.62974e-05	0.0199606	0.736609	0.141905	2.06686e-07	0.0592904	0.0036584	0.296071	0.499075
343	0.167974	0	0.0752517	3.55978e-05	0.0199243	0.736815	0.14192	2.50021e-07	0.0591598	0.00368005	0.295846	0.499394
344	0.167956	0	0.0751012	3.49118e-05	0.019888	0.73702	0.141933	2.92959e-07	0.0590294	0.00370188	0.295623	0.499712
345	0.167939	0	0.074951	3.42391e-05	0.0198517	0.737224	0.141944	3.35279e-07	0.0588993	0.0037239	0.295403	0.500029
346	0.167922	0	0.0748011	3.35794e-05	0.0198154	0.737428	0.141953	3.76749e-07	0.0587694	0.00374611	0.295186	0.500345
347	0.167905	0	0.0746515	3.29324e-05	0.0197792	0.737631	0.14196	4.17132e-07	0.0586397	0.0037685	0.294972	0.50066
348	0.167889	1.07305e-08	0.0745022	3.22979e-05	0.0197429	0.737834	0.141966	4.56179e-07	0.0585102	0.00379107	0.29476	0.500973
349	0.167873	6.49705e-08	0.0743532	3.16757e-05	0.0197066	0.738036	0.14197	4.93634e-07	0.0583809	0.00381383	0.29455	0.501285
350	0.167856	1.22986e-07	0.0742044	3.10655e-05	0.0196704	0.738237	0.141972	5.29232e-07	0.0582518	0.00383675	0.294344	0.501595
351	0.167841	1.83789e-07	0.074056	3.04671e-05	0.0196342	0.738439	0.141972	5.627e-07	0.058123	0.00385985	0.29414	0.501905
352	0.167825	2.463e-07	0.0739079	2.98802e-05	0.0195979	0.738639	0.14197	5.93755e-07	0.0579944	0.00388312	0.293939	0.502213
353	0.16781	3.09351e-07	0.07376	2.93046e-05	0.0195617	0.738839	0.141967	6.22106e-07	0.057866	0.00390656	0.293741	0.502519
354	0.167794	3.71684e-07	0.0736125	2.874e-05	0.0195255	0.739038	0.141962	6.47453e-07	0.0577377	0.00393016	0.293545	0.502824
355	0.16778	4.3195e-07	0.0734653	2.81862e-05	0.0194893	0.739237	0.141955	6.69488e-07	0.0576098	0.00395393	0.293352	0.503128
356	0.167765	4.88711e-07	0.0733183	2.76431e-05	0.0194532	0.739436	0.141947	6.87894e-07	0.057482	0.00397786	0.293162	0.503431
357	0.16775	5.40439e-07	0.0731717	2.71103e-05	0.019417	0.739633	0.141937	7.02345e-07	0.0573544	0.00400194	0.292975	0.503732
358	0.167736	5.85516e-07	0.0730253	2.65876e-05	0.0193809	0.739831	0.141925	7.12506e-07	0.0572271	0.00402618	0.29279	0.504031
359	0.167722	6.22232e-07	0.0728793	2.60749e-05	0.0193448	0.740027	0.141911	7.18034e-07	0.0571	0.00405057	0.292608	0.504329
360	0.167708	6.4879e-07	0.0727336	2.55718e-05	0.0193087	0.740224	0.141896	7.18577e-07	0.056973	0.00407511	0.292429	0.504626
361	0.167694	6.63301e-07	0.0725882	2.50782e-05	0.0192727	0.740419	0.141879	7.13776e-07	0.0568463	0.00409979	0.292253	0.504921
362	0.16768	6.63787e-07	0.0724431	2.45939e-05	0.0192367	0.740615	0.14186	7.0326e-07	0.0567199	0.00412462	0.29208	0.505214
363	0.167667	6.4818e-07	0.0722983	2.41186e-05	0.0192007	0.740809	0.14184	6.86651e-07	0.0565936	0.00414958	0.29191	0.505506
364	0.167654	6.14501e-07	0.0721539	2.36522e-05	0.0191647	0.741004	0.141818	6.63564e-07	0.0564675	0.00417468	0.291742	0.505797

## Sheet: Fig1D (Beta)
time (days)	susceptible (R_0=2)	infected Alpha (R_0=2)	recovered Alpha (R_0=2)	infected Beta (R_0=2)	recovered Beta (R_0=2)	vaccinated (R_0=2)	susceptible (R_0=3.32)	infected Alpha (R_0=3.32)	recovered Alpha (R_0=3.32)	infected Beta (R_0=3.32)	recovered Beta (R_0=3.32)	vaccinated (R_0=3.32)
0	0.34909	0.001287	0.14961	1.3e-05	0	0.5	0.34909	0.001287	0.14961	1.3e-05	0	0.5
1	0.346768	0.00130077	0.14944	1.37101e-05	1.33393e-06	0.502476	0.346664	0.00139927	0.149445	1.51684e-05	1.40438e-06	0.502475
2	0.344473	0.00131372	0.149272	1.44515e-05	2.73769e-06	0.504925	0.344247	0.00151939	0.149292	1.76821e-05	3.03941e-06	0.504922
3	0.342204	0.00132583	0.149105	1.52252e-05	4.21431e-06	0.507345	0.341837	0.00164769	0.149151	2.05955e-05	4.9454e-06	0.507338
4	0.339962	0.0013371	0.14894	1.60319e-05	5.76678e-06	0.509738	0.339434	0.00178441	0.149024	2.39656e-05	7.16958e-06	0.509726
5	0.337747	0.00134749	0.148777	1.68721e-05	7.398e-06	0.512104	0.337036	0.00193001	0.148911	2.78429e-05	9.74226e-06	0.512085
6	0.335558	0.00135701	0.148614	1.77472e-05	9.1113e-06	0.514444	0.334641	0.00208489	0.148814	3.22944e-05	1.27066e-05	0.514415
7	0.333395	0.00136565	0.148453	1.86581e-05	1.09101e-05	0.516756	0.332249	0.00224945	0.148732	3.7406e-05	1.61213e-05	0.516716
8	0.331258	0.0013734	0.148293	1.96063e-05	1.27981e-05	0.519043	0.329857	0.00242404	0.148668	4.32825e-05	2.00605e-05	0.518989
9	0.329146	0.00138027	0.148134	2.05928e-05	1.47789e-05	0.521304	0.327463	0.00260899	0.148621	5.00469e-05	2.46139e-05	0.521232
10	0.327059	0.00138625	0.147976	2.16189e-05	1.68563e-05	0.523539	0.325068	0.00280459	0.148594	5.78415e-05	2.98867e-05	0.523446
11	0.324998	0.00139134	0.147819	2.26858e-05	1.90341e-05	0.52575	0.322668	0.00301108	0.148586	6.68268e-05	3.59998e-05	0.525632
12	0.322962	0.00139555	0.147663	2.37947e-05	2.13164e-05	0.527935	0.320263	0.0032287	0.1486	7.71823e-05	4.30893e-05	0.527788
13	0.32095	0.00139888	0.147507	2.49468e-05	2.37073e-05	0.530095	0.317851	0.00345762	0.148635	8.91062e-05	5.1307e-05	0.529916
14	0.318963	0.00140133	0.147352	2.61433e-05	2.62109e-05	0.532232	0.315431	0.003698	0.148694	0.000102815	6.08203e-05	0.532014
15	0.317	0.00140291	0.147197	2.73855e-05	2.88316e-05	0.534344	0.313	0.00394996	0.148777	0.000118545	7.18118e-05	0.534083
16	0.315061	0.00140362	0.147043	2.86746e-05	3.15737e-05	0.536432	0.310559	0.00421359	0.148885	0.000136549	8.448e-05	0.536122
17	0.313146	0.00140349	0.146889	3.00117e-05	3.44419e-05	0.538497	0.308105	0.00448895	0.149019	0.000157102	9.90387e-05	0.538131
18	0.311255	0.0014025	0.146735	3.13982e-05	3.74406e-05	0.540539	0.305637	0.00477604	0.149181	0.000180494	0.000115717	0.54011
19	0.309387	0.00140068	0.146582	3.28351e-05	4.05747e-05	0.542558	0.303154	0.0050747	0.149371	0.00020704	0.000134914	0.542059
20	0.307542	0.00139804	0.146428	3.43238e-05	4.38489e-05	0.544554	0.300655	0.00538476	0.14959	0.000237067	0.000156952	0.543977
21	0.30572	0.00139459	0.146275	3.58655e-05	4.72682e-05	0.546527	0.298138	0.00570615	0.149839	0.000270972	0.000182033	0.545864
22	0.303921	0.00139034	0.146121	3.74614e-05	5.08377e-05	0.548479	0.295602	0.00603869	0.150121	0.000309248	0.000210465	0.547719
23	0.302145	0.00138531	0.145968	3.91126e-05	5.45624e-05	0.550409	0.293045	0.00638214	0.150435	0.000352484	0.000242668	0.549543
24	0.300391	0.00137953	0.145814	4.08206e-05	5.84476e-05	0.552317	0.290467	0.00673612	0.150782	0.000401364	0.000279172	0.551334
25	0.298659	0.001373	0.145659	4.25863e-05	6.24986e-05	0.554204	0.287866	0.00710017	0.151165	0.00045667	0.000320614	0.553092
26	0.296949	0.00136574	0.145505	4.44112e-05	6.6721e-05	0.55607	0.285241	0.00747375	0.151582	0.000519279	0.000367744	0.554817
27	0.29526	0.00135779	0.145349	4.62964e-05	7.11202e-05	0.557915	0.28259	0.00785619	0.152035	0.000590166	0.000421418	0.556507
28	0.293593	0.00134916	0.145194	4.82432e-05	7.57019e-05	0.55974	0.279914	0.00824674	0.152525	0.0006704	0.000482603	0.558161
29	0.291948	0.00133987	0.145038	5.02528e-05	8.0472e-05	0.561544	0.277211	0.00864456	0.153051	0.000761148	0.000552378	0.55978
30	0.290323	0.00132995	0.144881	5.23263e-05	8.54362e-05	0.563328	0.27448	0.00904869	0.153615	0.000863673	0.000631927	0.561361
31	0.28872	0.00131942	0.144723	5.44652e-05	9.06005e-05	0.565093	0.271721	0.0094581	0.154215	0.000979333	0.000722547	0.562903
32	0.287137	0.00130832	0.144565	5.66705e-05	9.59711e-05	0.566838	0.268934	0.00987163	0.154853	0.00110958	0.000825644	0.564406
33	0.285574	0.00129667	0.144405	5.89436e-05	0.000101554	0.568563	0.266118	0.0102881	0.155528	0.00125598	0.000942732	0.565867
34	0.284032	0.0012845	0.144245	6.12846e-05	0.000107355	0.57027	0.263273	0.010706	0.156239	0.00142016	0.00107544	0.567286
35	0.28251	0.00127182	0.144084	6.36943e-05	0.000113379	0.571958	0.260398	0.0111241	0.156988	0.00160387	0.00122549	0.568661
36	0.281008	0.00125867	0.143921	6.61744e-05	0.000119633	0.573627	0.257494	0.0115408	0.157772	0.00180896	0.00139474	0.56999
37	0.279525	0.00124507	0.143758	6.87267e-05	0.000126126	0.575278	0.25456	0.0119545	0.158591	0.00203736	0.00158513	0.571272
38	0.278061	0.00123105	0.143593	7.13531e-05	0.000132863	0.57691	0.251597	0.0123633	0.159446	0.0022911	0.00179874	0.572504
39	0.276617	0.00121663	0.143427	7.40554e-05	0.000139852	0.578525	0.248604	0.0127659	0.160334	0.00257186	0.00203778	0.573686
40	0.275192	0.00120184	0.14326	7.68354e-05	0.000147101	0.580122	0.245583	0.0131612	0.161255	0.00288064	0.00230508	0.574814
41	0.273785	0.00118671	0.143092	7.96948e-05	0.000154617	0.581702	0.242533	0.0135473	0.162207	0.00322128	0.00260383	0.575887
42	0.272397	0.00117125	0.142922	8.26353e-05	0.000162408	0.583264	0.239454	0.013922	0.163187	0.00359789	0.00293758	0.576902
43	0.271027	0.0011555	0.142751	8.56587e-05	0.000170482	0.58481	0.236344	0.0142835	0.164193	0.00401457	0.00331024	0.577854
44	0.269675	0.00113946	0.142579	8.87668e-05	0.000178848	0.586338	0.233204	0.0146298	0.165223	0.00447543	0.0037261	0.578741
45	0.268341	0.00112318	0.142406	9.19612e-05	0.000187512	0.58785	0.230033	0.0149592	0.166274	0.00498459	0.00418982	0.579559
46	0.267024	0.00110667	0.142232	9.52437e-05	0.000196483	0.589346	0.226831	0.0152698	0.167343	0.00554613	0.00470642	0.580304
47	0.265725	0.00108995	0.142056	9.86158e-05	0.00020577	0.590825	0.223597	0.0155601	0.168426	0.00616415	0.00528129	0.580972
48	0.264442	0.00107305	0.141879	0.000102079	0.000215381	0.592288	0.220331	0.0158285	0.16952	0.00684276	0.0059202	0.581558
49	0.263177	0.00105598	0.1417	0.000105636	0.000225325	0.593736	0.217032	0.0160736	0.170622	0.00758603	0.00662925	0.582058
50	0.261928	0.00103877	0.141521	0.000109287	0.00023561	0.595167	0.2137	0.016294	0.171726	0.00839806	0.00741497	0.582466
51	0.260696	0.00102143	0.14134	0.000113035	0.000246245	0.596584	0.210335	0.0164884	0.172831	0.00928294	0.0082842	0.582779
52	0.25948	0.00100399	0.141157	0.00011688	0.00025724	0.597985	0.206937	0.0166556	0.17393	0.0102447	0.00924417	0.582989
53	0.25828	0.000986467	0.140973	0.000120825	0.000268603	0.599371	0.203505	0.0167945	0.175019	0.0112875	0.0103025	0.583092
54	0.257096	0.000968877	0.140788	0.000124871	0.000280343	0.600742	0.200038	0.0169042	0.176093	0.0124154	0.0114672	0.583082
55	0.255927	0.000951238	0.140602	0.000129019	0.00029247	0.602099	0.196537	0.0169836	0.177148	0.0136324	0.0127465	0.582953
56	0.254774	0.00093357	0.140414	0.000133272	0.000304994	0.603441	0.193002	0.0170319	0.178178	0.0149427	0.0141491	0.582697
57	0.253636	0.000915889	0.140224	0.00013763	0.000317923	0.604768	0.189431	0.0170484	0.179177	0.0163502	0.0156842	0.58231
58	0.252513	0.000898213	0.140034	0.000142095	0.000331268	0.606082	0.185826	0.0170323	0.180139	0.0178591	0.0173612	0.581783
59	0.251405	0.000880558	0.139842	0.00014667	0.000345038	0.607381	0.182188	0.0169834	0.181062	0.0194672	0.0191863	0.581113
60	0.250311	0.000862939	0.139648	0.000151354	0.000359244	0.608667	0.178519	0.0169016	0.181939	0.0211753	0.0211691	0.580296
61	0.249232	0.000845372	0.139453	0.00015615	0.000373895	0.609939	0.174817	0.0167874	0.182763	0.0229896	0.0233235	0.579319
62	0.248167	0.000827873	0.139257	0.000161059	0.000389001	0.611198	0.171081	0.0166413	0.183527	0.024915	0.0256626	0.578173
63	0.247116	0.000810456	0.139059	0.000166083	0.000404574	0.612443	0.167308	0.016464	0.184225	0.0269542	0.0281988	0.57685
64	0.246079	0.000793134	0.13886	0.000171223	0.000420623	0.613675	0.163501	0.0162561	0.184849	0.0291085	0.0309437	0.575342
65	0.245056	0.000775923	0.13866	0.00017648	0.000437159	0.614894	0.159659	0.0160188	0.185394	0.0313777	0.0339083	0.573642
66	0.244046	0.000758833	0.138458	0.000181856	0.000454192	0.6161	0.155786	0.0157531	0.185855	0.0337596	0.0371028	0.571744
67	0.24305	0.00074188	0.138255	0.000187352	0.000471734	0.617294	0.151882	0.0154602	0.186227	0.0362505	0.0405365	0.569644
68	0.242066	0.000725073	0.138051	0.00019297	0.000489795	0.618475	0.147953	0.0151417	0.186506	0.038845	0.0442182	0.567336
69	0.241096	0.000708427	0.137845	0.00019871	0.000508386	0.619644	0.144003	0.0147989	0.186688	0.0415359	0.0481559	0.564818
70	0.240138	0.000691951	0.137638	0.000204575	0.000527519	0.6208	0.140037	0.0144337	0.18677	0.0443146	0.0523568	0.562088
71	0.239193	0.000675656	0.137429	0.000210565	0.000547205	0.621944	0.136061	0.0140478	0.186749	0.0471706	0.0568274	0.559144
72	0.23826	0.000659553	0.137219	0.000216683	0.000567455	0.623077	0.132082	0.0136433	0.186624	0.0500918	0.0615734	0.555986
73	0.23734	0.000643652	0.137008	0.000222928	0.000588281	0.624197	0.128108	0.0132224	0.186391	0.0530644	0.0665999	0.552614
74	0.236432	0.000627962	0.136796	0.000229303	0.000609694	0.625306	0.124148	0.0127873	0.18605	0.0560729	0.0719112	0.54903
75	0.235535	0.000612484	0.136582	0.00023581	0.000631705	0.626403	0.120212	0.0123405	0.185601	0.0591003	0.0775107	0.545236
76	0.23465	0.00059722	0.136367	0.00024245	0.000654325	0.627489	0.116309	0.0118846	0.185043	0.0621277	0.0834015	0.541235
77	0.233777	0.000582174	0.136151	0.000249225	0.000677567	0.628563	0.112451	0.0114223	0.184375	0.0651346	0.0895854	0.537031
78	0.232914	0.000567348	0.135934	0.000256139	0.000701444	0.629627	0.108648	0.0109565	0.183599	0.0681043	0.0960632	0.532629
79	0.232063	0.000552748	0.135715	0.000263192	0.00072597	0.630679	0.1049	0.0104895	0.182714	0.0710318	0.102828	0.528036
80	0.231223	0.000538376	0.135496	0.000270388	0.000751158	0.631721	0.101218	0.0100232	0.181725	0.0738977	0.109871	0.523265
81	0.230393	0.000524235	0.135276	0.000277729	0.000777021	0.632752	0.0976118	0.00955971	0.180637	0.0766821	0.117181	0.518329
82	0.229575	0.000510328	0.135054	0.000285215	0.000803573	0.633772	0.0940892	0.00910069	0.179455	0.0793672	0.124747	0.513241
83	0.228766	0.000496658	0.134832	0.00029285	0.000830828	0.634781	0.0906586	0.00864783	0.178186	0.0819365	0.132556	0.508015
84	0.227968	0.000483227	0.134609	0.000300636	0.000858799	0.63578	0.0873269	0.00820268	0.176834	0.0843749	0.140596	0.502665
85	0.22718	0.000470037	0.134384	0.000308574	0.000887501	0.636769	0.0841006	0.00776665	0.175406	0.0866689	0.148853	0.497205
86	0.226402	0.00045709	0.134159	0.000316666	0.000916947	0.637748	0.0809852	0.00734102	0.173906	0.0888069	0.157313	0.491648
87	0.225634	0.000444386	0.133933	0.000324915	0.000947153	0.638716	0.0779853	0.00692696	0.172342	0.0907782	0.16596	0.486008
88	0.224876	0.000431928	0.133706	0.000333323	0.000978132	0.639675	0.0751049	0.0065255	0.170718	0.0925742	0.174778	0.480299
89	0.224127	0.000419716	0.133478	0.000341891	0.0010099	0.640623	0.0723472	0.00613755	0.169041	0.0941875	0.18375	0.474537
90	0.223388	0.000407751	0.133249	0.000350621	0.00104247	0.641562	0.0697143	0.00576388	0.167317	0.0956124	0.192859	0.468734
91	0.222657	0.000396033	0.13302	0.000359516	0.00107585	0.642491	0.0672078	0.00540517	0.165552	0.0968446	0.202086	0.462905
92	0.221937	0.000384562	0.13279	0.000368576	0.00111007	0.643411	0.0648284	0.00506193	0.163752	0.0978816	0.211412	0.457064
93	0.221224	0.000373338	0.132558	0.000377805	0.00114514	0.644321	0.062576	0.00473458	0.161924	0.098722	0.220816	0.451227
94	0.220521	0.000362361	0.132327	0.000387204	0.00118107	0.645221	0.0604497	0.0044234	0.160074	0.0993663	0.230279	0.445408
95	0.219827	0.00035163	0.132094	0.000396775	0.00121787	0.646113	0.0584476	0.00412853	0.158209	0.0998165	0.239777	0.439621
96	0.219141	0.000341144	0.131861	0.000406519	0.00125557	0.646995	0.0565674	0.00385001	0.156335	0.100076	0.249289	0.433882
97	0.218464	0.000330901	0.131627	0.000416438	0.00129418	0.647868	0.0548065	0.00358742	0.154459	0.100149	0.258794	0.428203
98	0.217795	0.000320901	0.131392	0.000426535	0.00133371	0.648732	0.0531635	0.00333952	0.152586	0.100042	0.268278	0.422591
99	0.217134	0.000311141	0.131157	0.000436811	0.00137418	0.649587	0.0516343	0.00310589	0.150719	0.0997636	0.277724	0.417053
100	0.216481	0.000301619	0.130921	0.000447267	0.00141561	0.650434	0.0502147	0.00288616	0.148864	0.0993224	0.287114	0.411599
101	0.215836	0.000292333	0.130685	0.000457905	0.001458	0.651271	0.0489005	0.00267991	0.147023	0.0987279	0.296434	0.406235
102	0.215199	0.00028328	0.130448	0.000468728	0.00150139	0.6521	0.0476875	0.0024867	0.145201	0.0979891	0.305668	0.400967
103	0.214569	0.000274458	0.13021	0.000479737	0.00154578	0.652921	0.0465719	0.00230606	0.1434	0.0971154	0.314804	0.395803
104	0.213947	0.000265863	0.129972	0.000490933	0.00159119	0.653733	0.0455497	0.00213748	0.141623	0.0961161	0.323827	0.390746
105	0.213332	0.000257492	0.129734	0.000502318	0.00163764	0.654536	0.0446169	0.00198043	0.139873	0.0950007	0.332727	0.385801
106	0.212725	0.000249341	0.129495	0.000513894	0.00168514	0.655332	0.0437697	0.00183433	0.138152	0.0937787	0.341493	0.380972
107	0.212125	0.000241406	0.129255	0.000525662	0.00173371	0.656119	0.0430043	0.00169859	0.136462	0.0924597	0.350115	0.376261
108	0.211532	0.000233683	0.129015	0.000537624	0.00178337	0.656898	0.0423171	0.00157258	0.134804	0.0910534	0.358583	0.37167
109	0.210946	0.000226167	0.128775	0.000549782	0.00183414	0.657669	0.0417044	0.00145562	0.133181	0.0895696	0.36689	0.3672
110	0.210367	0.000218854	0.128535	0.000562136	0.00188602	0.658432	0.0411627	0.00134702	0.131592	0.0880181	0.375028	0.362852
111	0.209794	0.000211739	0.128294	0.00057469	0.00193905	0.659187	0.0406884	0.00124606	0.13004	0.0864089	0.382992	0.358624
112	0.209228	0.000204816	0.128053	0.000587443	0.00199323	0.659934	0.0402781	0.00115198	0.128524	0.0847518	0.390777	0.354517
113	0.208669	0.000198079	0.127811	0.000600398	0.00204858	0.660673	0.0399284	0.00106444	0.127045	0.083054	0.398377	0.350532
114	0.208116	0.000191523	0.127569	0.000613556	0.00210513	0.661405	0.0396359	0.000983166	0.125603	0.0813224	0.40579	0.346666
115	0.207569	0.000185142	0.127327	0.000626919	0.00216288	0.662129	0.0393974	0.000907841	0.124198	0.0795644	0.413013	0.34292
116	0.207028	0.000178927	0.127085	0.00064049	0.00222186	0.662845	0.0392098	0.000838133	0.122829	0.077787	0.420046	0.33929
117	0.206494	0.000172873	0.126843	0.00065427	0.00228209	0.663555	0.0390702	0.000773718	0.121497	0.0759965	0.426887	0.335775
118	0.205965	0.000166981	0.1266	0.000668263	0.00234358	0.664256	0.038976	0.000714273	0.1202	0.074199	0.433536	0.332374
119	0.205442	0.00016125	0.126357	0.00068247	0.00240636	0.66495	0.0389246	0.000659481	0.118939	0.0724	0.439994	0.329084
120	0.204925	0.000155678	0.126114	0.000696894	0.00247044	0.665637	0.0389136	0.000609024	0.117712	0.0706045	0.446259	0.325902
121	0.204414	0.000150265	0.125871	0.000711537	0.00253584	0.666317	0.0389411	0.00056259	0.116519	0.0688171	0.452333	0.322827
122	0.203909	0.000145009	0.125628	0.0007264	0.00260259	0.666989	0.039005	0.00051987	0.11536	0.067042	0.458217	0.319856
123	0.203409	0.000139909	0.125384	0.000741486	0.0026707	0.667655	0.0391035	0.000480555	0.114234	0.0652827	0.463913	0.316986
124	0.202914	0.000134963	0.125141	0.000756797	0.00274019	0.668313	0.0392351	0.000444342	0.11314	0.0635426	0.469422	0.314216
125	0.202425	0.00013017	0.124897	0.000772334	0.00281108	0.668964	0.0393984	0.000410928	0.112078	0.0618241	0.474747	0.311542
126	0.201941	0.000125527	0.124653	0.0007881	0.0028834	0.669608	0.0395923	0.000380016	0.111047	0.0601298	0.47989	0.308961
127	0.201463	0.000121033	0.124409	0.000804097	0.00295716	0.670246	0.0398156	0.00035131	0.110046	0.0584613	0.484854	0.306471
128	0.200989	0.000116685	0.124165	0.000820325	0.00303239	0.670876	0.0400668	0.000324621	0.109075	0.0568208	0.489643	0.30407
129	0.200521	0.000112481	0.123921	0.000836788	0.0031091	0.671499	0.0403437	0.000299929	0.108132	0.055211	0.49426	0.301754
130	0.200058	0.000108418	0.123677	0.000853487	0.00318731	0.672116	0.0406449	0.000277116	0.107216	0.0536331	0.498708	0.299521
131	0.199599	0.000104495	0.123432	0.000870424	0.00326705	0.672726	0.0409692	0.000256062	0.106327	0.0520883	0.502991	0.297368
132	0.199146	0.000100707	0.123188	0.0008876	0.00334834	0.673329	0.0413155	0.000236652	0.105463	0.0505774	0.507114	0.295293
133	0.198697	9.70528e-05	0.122944	0.000905017	0.00343119	0.673926	0.0416826	0.000218773	0.104624	0.0491013	0.511079	0.293294
134	0.198253	9.35285e-05	0.122699	0.000922678	0.00351563	0.674516	0.0420695	0.000202318	0.103809	0.0476605	0.514891	0.291367
135	0.197813	9.01311e-05	0.122454	0.000940583	0.00360168	0.6751	0.0424752	0.000187179	0.103017	0.0462556	0.518553	0.289511
136	0.197378	8.6857e-05	0.12221	0.000958734	0.00368937	0.675677	0.0428987	0.000173254	0.102248	0.0448869	0.52207	0.287723
137	0.196948	8.37029e-05	0.121965	0.000977134	0.0037787	0.676247	0.0433391	0.000160444	0.1015	0.0435545	0.525445	0.286001
138	0.196522	8.0665e-05	0.121721	0.000995782	0.0038697	0.676812	0.0437955	0.000148651	0.100772	0.0422585	0.528682	0.284343
139	0.1961	7.77394e-05	0.121476	0.00101468	0.0039624	0.677369	0.0442673	0.000137784	0.100065	0.0409988	0.531784	0.282747
140	0.195682	7.49223e-05	0.121231	0.00103384	0.00405682	0.677921	0.0447536	0.000127751	0.0993771	0.039775	0.534757	0.28121
141	0.195269	7.22094e-05	0.120987	0.00105324	0.00415297	0.678466	0.0452538	0.000118466	0.098708	0.0385868	0.537602	0.279731
142	0.194859	6.95965e-05	0.120742	0.0010729	0.00425089	0.679005	0.0457672	0.000109845	0.098057	0.0374335	0.540325	0.278308
143	0.194454	6.70792e-05	0.120498	0.00109282	0.00435058	0.679538	0.0462931	0.000101825	0.0974234	0.0363147	0.542929	0.276938
144	0.194053	6.46528e-05	0.120253	0.001113	0.00445208	0.680064	0.0468306	9.43837e-05	0.0968066	0.0352303	0.545417	0.275621
145	0.193655	6.23127e-05	0.120009	0.00113344	0.0045554	0.680585	0.0473793	8.74899e-05	0.0962058	0.0341795	0.547794	0.274354
146	0.193261	6.00539e-05	0.119765	0.00115414	0.00466058	0.681099	0.0479385	8.11109e-05	0.0956205	0.0331615	0.550063	0.273136
147	0.192871	5.78714e-05	0.119521	0.0011751	0.00476762	0.681607	0.0485077	7.52151e-05	0.09505	0.0321758	0.552227	0.271964
148	0.192485	5.57601e-05	0.119277	0.00119633	0.00487655	0.68211	0.0490864	6.97717e-05	0.0944938	0.0312215	0.55429	0.270839
149	0.192102	5.37146e-05	0.119033	0.00121782	0.0049874	0.682606	0.049674	6.47506e-05	0.0939514	0.030298	0.556255	0.269757
150	0.191723	5.17294e-05	0.118789	0.00123958	0.00510019	0.683097	0.0502701	6.01225e-05	0.0934222	0.0294044	0.558125	0.268718
151	0.191347	4.97989e-05	0.118546	0.00126161	0.00521493	0.683581	0.0508742	5.58588e-05	0.0929057	0.0285402	0.559904	0.26772
152	0.190974	4.79173e-05	0.118302	0.0012839	0.00533166	0.68406	0.0514858	5.19318e-05	0.0924014	0.0277045	0.561595	0.266762
153	0.190605	4.60789e-05	0.118059	0.00130647	0.0054504	0.684533	0.0521044	4.83143e-05	0.0919089	0.0268966	0.5632	0.265842
154	0.19024	4.42891e-05	0.117816	0.0013293	0.00557116	0.685	0.0527295	4.49802e-05	0.0914277	0.0261158	0.564722	0.26496
155	0.189877	4.25532e-05	0.117573	0.00135241	0.00569397	0.685461	0.0533607	4.19038e-05	0.0909573	0.0253613	0.566165	0.264113
156	0.189518	4.08711e-05	0.117331	0.0013758	0.00581886	0.685916	0.0539976	3.90603e-05	0.0904974	0.0246325	0.567531	0.263302
157	0.189161	3.92427e-05	0.117088	0.00139946	0.00594584	0.686366	0.0546397	3.64257e-05	0.0900477	0.0239286	0.568823	0.262525
158	0.188808	3.76679e-05	0.116846	0.00142339	0.00607495	0.68681	0.0552866	3.39768e-05	0.0896076	0.0232489	0.570043	0.26178
159	0.188458	3.61464e-05	0.116603	0.00144761	0.0062062	0.687248	0.0559379	3.1691e-05	0.0891769	0.0225926	0.571194	0.261067
160	0.188111	3.46779e-05	0.116361	0.0014721	0.00633963	0.687681	0.0565931	2.9547e-05	0.0887553	0.021959	0.572278	0.260385
161	0.187767	3.3262e-05	0.11612	0.00149688	0.00647525	0.688108	0.0572519	2.75392e-05	0.0883424	0.0213475	0.573297	0.259733
162	0.187426	3.18981e-05	0.115878	0.00152194	0.00661309	0.68853	0.0579139	2.56643e-05	0.0879377	0.0207572	0.574255	0.25911
163	0.187087	3.05857e-05	0.115636	0.00154728	0.00675318	0.688946	0.0585789	2.39161e-05	0.0875411	0.0201875	0.575153	0.258516
164	0.186752	2.93242e-05	0.115395	0.0015729	0.00689553	0.689356	0.0592467	2.22884e-05	0.0871522	0.0196376	0.575993	0.257948
165	0.186419	2.81127e-05	0.115153	0.00159881	0.00704017	0.689761	0.059917	2.0775e-05	0.0867707	0.0191068	0.576778	0.257407
166	0.186089	2.69506e-05	0.114912	0.00162501	0.00718713	0.69016	0.0605896	1.93698e-05	0.0863964	0.0185944	0.577508	0.256892
167	0.185761	2.58368e-05	0.114671	0.00165149	0.00733643	0.690554	0.0612642	1.80668e-05	0.086029	0.0180998	0.578187	0.256402
168	0.185436	2.47704e-05	0.114431	0.00167826	0.00748809	0.690942	0.0619406	1.68601e-05	0.0856683	0.0176223	0.578816	0.255936
169	0.185114	2.37504e-05	0.11419	0.00170531	0.00764214	0.691325	0.0626185	1.57438e-05	0.0853139	0.0171613	0.579396	0.255494
170	0.184794	2.27756e-05	0.113949	0.00173265	0.00779861	0.691702	0.0632977	1.47121e-05	0.0849657	0.0167163	0.579931	0.255075
171	0.184477	2.18448e-05	0.113709	0.00176029	0.0079575	0.692074	0.0639779	1.37594e-05	0.0846234	0.0162866	0.58042	0.254678
172	0.184162	2.09567e-05	0.113469	0.00178821	0.00811886	0.692441	0.064659	1.28799e-05	0.0842868	0.0158718	0.580866	0.254303
173	0.18385	2.01099e-05	0.113229	0.00181642	0.0082827	0.692802	0.0653406	1.20682e-05	0.0839558	0.0154713	0.581271	0.25395
174	0.18354	1.9303e-05	0.112989	0.00184491	0.00844904	0.693158	0.0660225	1.13187e-05	0.08363	0.0150846	0.581635	0.253616
175	0.183232	1.85345e-05	0.11275	0.0018737	0.00861791	0.693508	0.0667045	1.06261e-05	0.0833094	0.0147113	0.581961	0.253303
176	0.182927	1.78026e-05	0.11251	0.00190278	0.00878934	0.693853	0.0673863	9.98487e-06	0.0829937	0.0143509	0.58225	0.253009
177	0.182624	1.71058e-05	0.112271	0.00193215	0.00896334	0.694193	0.0680677	9.38989e-06	0.0826827	0.0140029	0.582503	0.252734
178	0.182323	1.64422e-05	0.112032	0.00196181	0.00913995	0.694528	0.0687484	8.83592e-06	0.0823764	0.013667	0.582721	0.252478
179	0.182024	1.581e-05	0.111793	0.00199176	0.00931918	0.694857	0.0694282	8.31784e-06	0.0820745	0.0133429	0.582906	0.25224
180	0.181727	1.52072e-05	0.111554	0.00202199	0.00950105	0.695181	0.0701069	7.83061e-06	0.0817769	0.0130301	0.583059	0.252019
181	0.181432	1.46319e-05	0.111315	0.00205252	0.0096856	0.6955	0.0707841	7.36924e-06	0.0814835	0.0127284	0.583181	0.251816
182	0.181139	1.40819e-05	0.111077	0.00208333	0.00987284	0.695813	0.0714598	6.92884e-06	0.0811941	0.0124373	0.583273	0.251629
183	0.180848	1.3555e-05	0.110839	0.00211444	0.0100628	0.696122	0.0721336	6.50891e-06	0.0809085	0.0121566	0.583336	0.251459
184	0.18056	1.30491e-05	0.110601	0.00214583	0.0102555	0.696425	0.0728055	6.11174e-06	0.0806267	0.0118856	0.583371	0.251305
185	0.180273	1.25617e-05	0.110363	0.00217751	0.010451	0.696723	0.0734754	5.73666e-06	0.0803485	0.011624	0.58338	0.251166
186	0.179988	1.20905e-05	0.110126	0.00220948	0.0106492	0.697016	0.0741433	5.38302e-06	0.0800738	0.0113714	0.583364	0.251043
187	0.179704	1.16329e-05	0.109888	0.00224173	0.0108503	0.697304	0.074809	5.05012e-06	0.0798025	0.0111276	0.583322	0.250934
188	0.179423	1.11864e-05	0.109651	0.00227427	0.0110542	0.697586	0.0754724	4.73728e-06	0.0795344	0.0108921	0.583256	0.25084
189	0.179143	1.07482e-05	0.109414	0.00230709	0.0112609	0.697864	0.0761335	4.4438e-06	0.0792695	0.0106647	0.583168	0.25076
190	0.178865	1.03158e-05	0.109178	0.0023402	0.0114705	0.698136	0.0767922	4.16898e-06	0.0790077	0.010445	0.583057	0.250694
191	0.178589	9.88623e-06	0.108941	0.00237359	0.0116831	0.698403	0.0774484	3.91209e-06	0.0787489	0.0102327	0.582925	0.250641
192	0.178314	9.46162e-06	0.108705	0.00240727	0.0118985	0.698666	0.078102	3.6724e-06	0.0784929	0.0100276	0.582772	0.250602
193	0.178041	9.04506e-06	0.108469	0.00244122	0.0121169	0.698923	0.0787529	3.44917e-06	0.0782398	0.00982931	0.582599	0.250576
194	0.177769	8.63739e-06	0.108234	0.00247545	0.0123383	0.699175	0.079401	3.24166e-06	0.0779893	0.00963767	0.582406	0.250562
195	0.177499	8.23938e-06	0.107998	0.00250996	0.0125626	0.699422	0.0800462	3.0491e-06	0.0777414	0.0094524	0.582196	0.250561
196	0.177231	7.85173e-06	0.107763	0.00254475	0.0127899	0.699664	0.0806885	2.87072e-06	0.0774961	0.00927326	0.581967	0.250572
197	0.176964	7.47511e-06	0.107528	0.00257981	0.0130203	0.699901	0.0813278	2.70575e-06	0.0772533	0.00910001	0.581722	0.250595
198	0.176698	7.11012e-06	0.107293	0.00261515	0.0132538	0.700133	0.0819639	2.55339e-06	0.0770128	0.00893245	0.58146	0.250629
199	0.176434	6.75728e-06	0.107058	0.00265076	0.0134903	0.70036	0.0825968	2.41284e-06	0.0767746	0.00877037	0.581182	0.250674
200	0.176172	6.41707e-06	0.106823	0.00268664	0.0137299	0.700582	0.0832263	2.2833e-06	0.0765386	0.00861358	0.580888	0.250731
201	0.175911	6.08992e-06	0.106589	0.0027228	0.0139726	0.700799	0.0838525	2.16393e-06	0.0763049	0.00846191	0.58058	0.250798
202	0.175651	5.77619e-06	0.106355	0.00275921	0.0142185	0.701011	0.0844751	2.05391e-06	0.0760732	0.00831517	0.580258	0.250876
203	0.175392	5.47617e-06	0.106121	0.0027959	0.0144675	0.701218	0.0850942	1.9524e-06	0.0758435	0.00817323	0.579922	0.250965
204	0.175135	5.19011e-06	0.105887	0.00283284	0.0147198	0.70142	0.0857096	1.85855e-06	0.0756159	0.00803593	0.579573	0.251063
205	0.174879	4.9182e-06	0.105654	0.00287005	0.0149752	0.701617	0.0863212	1.77149e-06	0.0753901	0.00790315	0.579212	0.251172
206	0.174625	4.66054e-06	0.10542	0.00290752	0.0152339	0.701809	0.086929	1.69036e-06	0.0751662	0.00777476	0.578838	0.25129
207	0.174371	4.41722e-06	0.105187	0.00294524	0.0154958	0.701996	0.0875328	1.61426e-06	0.0749442	0.00765066	0.578453	0.251418
208	0.174119	4.18824e-06	0.104954	0.00298321	0.0157609	0.702178	0.0881326	1.54232e-06	0.0747239	0.00753075	0.578056	0.251555
209	0.173868	3.97355e-06	0.104722	0.00302144	0.0160294	0.702356	0.0887282	1.47362e-06	0.0745053	0.00741495	0.577648	0.251702
210	0.173618	3.77303e-06	0.104489	0.00305991	0.0163011	0.702528	0.0893197	1.40726e-06	0.0742885	0.00730318	0.57723	0.251858
211	0.17337	3.58651e-06	0.104256	0.00309863	0.0165762	0.702695	0.0899068	1.34231e-06	0.0740732	0.00719538	0.576801	0.252022
212	0.173122	3.41377e-06	0.104024	0.00313758	0.0168546	0.702858	0.0904894	1.27784e-06	0.0738596	0.00709151	0.576362	0.252196
213	0.172876	3.25452e-06	0.103792	0.00317678	0.0171364	0.703016	0.0910677	1.21335e-06	0.0736476	0.00699147	0.575914	0.252378
214	0.172631	3.10841e-06	0.10356	0.00321621	0.0174215	0.703168	0.0916415	1.15092e-06	0.073437	0.00689488	0.575457	0.252568
215	0.172386	2.97504e-06	0.103329	0.00325587	0.01771	0.703316	0.0922109	1.09092e-06	0.0732279	0.00680158	0.574992	0.252767
216	0.172143	2.85394e-06	0.103097	0.00329576	0.0180019	0.703459	0.092776	1.03334e-06	0.0730203	0.00671147	0.574518	0.252974
217	0.171901	2.74459e-06	0.102866	0.00333587	0.0182972	0.703597	0.0933366	9.78173e-07	0.072814	0.00662444	0.574036	0.253188
218	0.17166	2.6464e-06	0.102635	0.0033762	0.0185959	0.703731	0.0938929	9.25403e-07	0.0726091	0.0065404	0.573546	0.25341
219	0.17142	2.55874e-06	0.102404	0.00341675	0.0188981	0.703859	0.0944447	8.75008e-07	0.0724055	0.00645926	0.57305	0.25364
220	0.171181	2.48091e-06	0.102173	0.00345751	0.0192038	0.703983	0.094992	8.26968e-07	0.0722032	0.00638091	0.572546	0.253877
221	0.170942	2.41214e-06	0.101942	0.00349847	0.0195129	0.704102	0.0955349	7.81254e-07	0.0720021	0.00630527	0.572035	0.254122
222	0.170705	2.35162e-06	0.101712	0.00353964	0.0198255	0.704216	0.0960733	7.37838e-07	0.0718023	0.00623226	0.571518	0.254373
223	0.170469	2.29847e-06	0.101482	0.003581	0.0201416	0.704325	0.0966072	6.96687e-07	0.0716037	0.00616179	0.570995	0.254632
224	0.170233	2.25176e-06	0.101252	0.00362256	0.0204612	0.704429	0.0971366	6.57763e-07	0.0714062	0.00609377	0.570466	0.254897
225	0.169999	2.21049e-06	0.101022	0.00366431	0.0207843	0.704529	0.0976615	6.21026e-07	0.0712099	0.00602813	0.569931	0.255169
226	0.169765	2.1736e-06	0.100792	0.00370624	0.0211109	0.704624	0.0981819	5.86434e-07	0.0710147	0.00596479	0.569391	0.255447
227	0.169532	2.14e-06	0.100563	0.00374834	0.0214411	0.704714	0.0986977	5.53939e-07	0.0708206	0.00590369	0.568845	0.255732
228	0.1693	2.1085e-06	0.100333	0.00379062	0.0217749	0.704799	0.099209	5.23491e-07	0.0706276	0.00584474	0.568295	0.256023
229	0.169068	2.07787e-06	0.100104	0.00383307	0.0221122	0.70488	0.0997158	4.95035e-07	0.0704356	0.00578789	0.56774	0.256321
230	0.168838	2.04683e-06	0.0998756	0.00387569	0.0224531	0.704956	0.100218	4.68515e-07	0.0702446	0.00573306	0.56718	0.256624
231	0.168608	2.01403e-06	0.099647	0.00391845	0.0227975	0.705027	0.100716	4.43869e-07	0.0700546	0.00568021	0.566616	0.256933
232	0.168379	1.97806e-06	0.0994186	0.00396137	0.0231456	0.705093	0.101209	4.21034e-07	0.0698655	0.00562925	0.566048	0.257248
233	0.168151	1.93745e-06	0.0991904	0.00400444	0.0234972	0.705155	0.101697	3.99941e-07	0.0696774	0.00558015	0.565477	0.257568
234	0.167924	1.89069e-06	0.0989624	0.00404764	0.0238525	0.705212	0.102181	3.8052e-07	0.0694902	0.00553284	0.564902	0.257894
235	0.167697	1.83618e-06	0.0987347	0.00409098	0.0242113	0.705264	0.10266	3.62695e-07	0.0693039	0.00548728	0.564323	0.258225
236	0.167471	1.77229e-06	0.0985071	0.00413445	0.0245738	0.705312	0.103135	3.46388e-07	0.0691185	0.00544342	0.563741	0.258562
237	0.167245	1.69736e-06	0.0982798	0.00417803	0.0249399	0.705355	0.103605	3.31519e-07	0.068934	0.00540122	0.563156	0.258903
238	0.167021	1.61612e-06	0.0980527	0.00422174	0.0253096	0.705394	0.10407	3.18002e-07	0.0687502	0.00536062	0.562568	0.25925
239	0.166797	1.53297e-06	0.0978259	0.00426556	0.025683	0.705427	0.104531	3.05748e-07	0.0685673	0.00532159	0.561978	0.259602
240	0.166573	1.44851e-06	0.0975992	0.00430948	0.02606	0.705457	0.104987	2.94666e-07	0.0683852	0.0052841	0.561385	0.259958
241	0.166351	1.36332e-06	0.0973727	0.0043535	0.0264406	0.705481	0.105439	2.8466e-07	0.0682039	0.00524811	0.56079	0.260319
242	0.166129	1.27794e-06	0.0971465	0.00439762	0.0268248	0.705501	0.105886	2.75632e-07	0.0680233	0.00521359	0.560192	0.260685
243	0.165907	1.19288e-06	0.0969204	0.00444181	0.0272127	0.705516	0.106328	2.67479e-07	0.0678435	0.00518052	0.559593	0.261055
244	0.165687	1.10864e-06	0.0966946	0.00448608	0.0276042	0.705527	0.106766	2.60095e-07	0.0676645	0.00514885	0.558991	0.26143
245	0.165467	1.02566e-06	0.096469	0.00453042	0.0279994	0.705533	0.107199	2.53371e-07	0.0674861	0.00511858	0.558388	0.261809
246	0.165247	9.44394e-07	0.0962435	0.00457482	0.0283982	0.705535	0.107627	2.47194e-07	0.0673085	0.00508969	0.557783	0.262192
247	0.165029	8.65231e-07	0.0960183	0.00461927	0.0288007	0.705532	0.108051	2.41449e-07	0.0671315	0.00506214	0.557176	0.262579
248	0.164811	7.88548e-07	0.0957932	0.00466377	0.0292067	0.705525	0.10847	2.36015e-07	0.0669552	0.00503595	0.556569	0.26297
249	0.164593	7.14692e-07	0.0955684	0.0047083	0.0296165	0.705513	0.108884	2.30771e-07	0.0667796	0.00501108	0.555959	0.263366
250	0.164376	6.43981e-07	0.0953438	0.00475286	0.0300298	0.705497	0.109294	2.25588e-07	0.0666047	0.00498753	0.555349	0.263765
251	0.16416	5.76705e-07	0.0951194	0.00479744	0.0304468	0.705476	0.109699	2.20338e-07	0.0664304	0.0049653	0.554738	0.264168
252	0.163944	5.13125e-07	0.0948951	0.00484203	0.0308674	0.70545	0.110099	2.14887e-07	0.0662567	0.00494437	0.554125	0.264575
253	0.16373	4.53475e-07	0.0946711	0.00488663	0.0312917	0.705421	0.110495	2.09097e-07	0.0660837	0.00492476	0.553512	0.264985
254	0.163515	3.9796e-07	0.0944473	0.00493122	0.0317195	0.705386	0.110886	2.02829e-07	0.0659113	0.00490647	0.552898	0.265399
255	0.163301	3.46757e-07	0.0942237	0.0049758	0.0321509	0.705348	0.111272	1.95939e-07	0.0657395	0.00488949	0.552283	0.265816
256	0.163088	3.00015e-07	0.0940003	0.00502036	0.032586	0.705305	0.111654	1.88325e-07	0.0655683	0.00487383	0.551667	0.266237
257	0.162876	2.57854e-07	0.0937771	0.00506489	0.0330246	0.705257	0.112031	1.8065e-07	0.0653976	0.00485934	0.551051	0.266661
258	0.162664	2.20366e-07	0.0935541	0.00510939	0.0334668	0.705205	0.112403	1.7318e-07	0.0652276	0.00484593	0.550435	0.267088
259	0.162453	1.87616e-07	0.0933313	0.00515384	0.0339126	0.705149	0.112771	1.65921e-07	0.065058	0.00483361	0.549818	0.267519
260	0.162242	1.5964e-07	0.0931088	0.00519823	0.0343619	0.705089	0.113135	1.58875e-07	0.0648891	0.00482234	0.549202	0.267952
261	0.162032	1.36444e-07	0.0928864	0.00524257	0.0348148	0.705024	0.113494	1.52044e-07	0.0647206	0.00481213	0.548586	0.268388
262	0.161823	1.18008e-07	0.0926643	0.00528683	0.0352711	0.704955	0.113848	1.45432e-07	0.0645527	0.00480295	0.54797	0.268827
263	0.161614	1.04284e-07	0.0924424	0.00533102	0.035731	0.704882	0.114197	1.3904e-07	0.0643852	0.00479479	0.547354	0.269268
264	0.161406	9.51941e-08	0.0922206	0.00537511	0.0361944	0.704804	0.114543	1.32869e-07	0.0642183	0.00478765	0.546739	0.269712
265	0.161198	9.0633e-08	0.0919991	0.00541911	0.0366613	0.704722	0.114883	1.26922e-07	0.0640518	0.0047815	0.546124	0.270159
266	0.160991	9.04671e-08	0.0917779	0.00546301	0.0371316	0.704636	0.115219	1.21198e-07	0.0638859	0.00477633	0.54551	0.270608
267	0.160785	9.45347e-08	0.0915568	0.00550679	0.0376054	0.704546	0.115551	1.15698e-07	0.0637204	0.00477214	0.544897	0.271059
268	0.160579	1.02646e-07	0.091336	0.00555045	0.0380826	0.704452	0.115878	1.10423e-07	0.0635553	0.00476891	0.544285	0.271513
269	0.160374	1.14582e-07	0.0911154	0.00559398	0.0385633	0.704353	0.116201	1.05371e-07	0.0633907	0.00476663	0.543673	0.271969
270	0.16017	1.30096e-07	0.090895	0.00563737	0.0390473	0.704251	0.116519	1.00543e-07	0.0632266	0.00476529	0.543063	0.272427
271	0.159966	1.48915e-07	0.0906749	0.00568062	0.0395346	0.704144	0.116832	9.59359e-08	0.0630629	0.00476488	0.542453	0.272887
272	0.159763	1.70734e-07	0.090455	0.0057237	0.0400253	0.704033	0.117141	9.15496e-08	0.0628996	0.00476539	0.541845	0.273349
273	0.15956	1.95223e-07	0.0902353	0.00576662	0.0405193	0.703918	0.117446	8.73819e-08	0.0627367	0.00476681	0.541238	0.273812
274	0.159358	2.22022e-07	0.0900159	0.00580936	0.0410167	0.7038	0.117746	8.34304e-08	0.0625742	0.00476913	0.540633	0.274278
275	0.159157	2.50744e-07	0.0897967	0.00585192	0.0415172	0.703677	0.118042	7.96924e-08	0.0624121	0.00477234	0.540029	0.274745
276	0.158956	2.80972e-07	0.0895777	0.00589428	0.0420211	0.70355	0.118333	7.6165e-08	0.0622505	0.00477644	0.539426	0.275213
277	0.158756	3.12263e-07	0.089359	0.00593645	0.0425281	0.70342	0.11862	7.28445e-08	0.0620892	0.00478141	0.538826	0.275683
278	0.158557	3.44143e-07	0.0891406	0.0059784	0.0430384	0.703285	0.118903	6.97272e-08	0.0619283	0.00478725	0.538227	0.276155
279	0.158358	3.76114e-07	0.0889224	0.00602013	0.0435517	0.703147	0.119181	6.68088e-08	0.0617677	0.00479395	0.53763	0.276628
280	0.158161	4.07645e-07	0.0887045	0.00606163	0.0440683	0.703005	0.119454	6.40848e-08	0.0616075	0.00480151	0.537035	0.277102
281	0.157963	4.38179e-07	0.0884868	0.00610289	0.0445879	0.702859	0.119723	6.15501e-08	0.0614477	0.00480991	0.536441	0.277578
282	0.157767	4.67132e-07	0.0882694	0.0061439	0.0451106	0.702709	0.119988	5.91993e-08	0.0612882	0.00481916	0.53585	0.278054
283	0.157571	4.9389e-07	0.0880522	0.00618466	0.0456363	0.702555	0.120248	5.70266e-08	0.061129	0.00482924	0.535262	0.278532
284	0.157376	5.1781e-07	0.0878354	0.00622515	0.0461651	0.702398	0.120504	5.5026e-08	0.0609702	0.00484015	0.534675	0.27901
285	0.157181	5.38224e-07	0.0876188	0.00626536	0.0466968	0.702237	0.120756	5.31908e-08	0.0608117	0.00485188	0.534091	0.27949
286	0.156987	5.54433e-07	0.0874024	0.00630528	0.0472314	0.702073	0.121003	5.15141e-08	0.0606536	0.00486444	0.533509	0.27997
287	0.156794	5.65709e-07	0.0871864	0.00634491	0.047769	0.701905	0.121246	4.99886e-08	0.0604957	0.00487781	0.532929	0.280451
288	0.156602	5.713e-07	0.0869707	0.00638423	0.0483094	0.701733	0.121485	4.86065e-08	0.0603381	0.00489199	0.532353	0.280932
289	0.156411	5.70421e-07	0.0867552	0.00642324	0.0488526	0.701558	0.121719	4.73598e-08	0.0601809	0.00490698	0.531779	0.281414
290	0.15622	5.62262e-07	0.0865401	0.00646193	0.0493986	0.701379	0.121949	4.62399e-08	0.0600239	0.00492278	0.531207	0.281897
291	0.15603	5.45983e-07	0.0863252	0.00650028	0.0499474	0.701197	0.122175	4.5238e-08	0.0598672	0.00493938	0.530639	0.28238
292	0.15584	5.20883e-07	0.0861107	0.00653828	0.0504989	0.701011	0.122396	4.43449e-08	0.0597108	0.00495678	0.530073	0.282864
293	0.155652	4.88653e-07	0.0858964	0.00657594	0.0510531	0.700822	0.122613	4.35508e-08	0.0595547	0.00497497	0.52951	0.283347
294	0.155464	4.5056e-07	0.0856825	0.00661325	0.05161	0.70063	0.122826	4.28457e-08	0.0593988	0.00499396	0.528951	0.283831
295	0.155277	4.07346e-07	0.0854689	0.0066502	0.0521695	0.700434	0.123034	4.22193e-08	0.0592432	0.00501375	0.528394	0.284315
296	0.155091	3.59724e-07	0.0852555	0.00668678	0.0527317	0.700235	0.123238	4.16607e-08	0.0590878	0.00503433	0.527841	0.284799
297	0.154906	3.08383e-07	0.0850425	0.00672298	0.0532963	0.700032	0.123438	4.11586e-08	0.0589327	0.0050557	0.52729	0.285283
298	0.154721	2.53985e-07	0.0848298	0.00675879	0.0538635	0.699826	0.123633	4.07016e-08	0.0587779	0.00507787	0.526743	0.285767
299	0.154538	1.97169e-07	0.0846174	0.00679421	0.0544331	0.699618	0.123825	4.02776e-08	0.0586233	0.00510082	0.5262	0.286251
300	0.154355	1.38543e-07	0.0844053	0.00682921	0.055005	0.699406	0.124012	3.98743e-08	0.0584689	0.00512457	0.52566	0.286735
301	0.154173	7.86935e-08	0.0841935	0.00686381	0.0555793	0.699191	0.124195	3.94789e-08	0.0583147	0.00514912	0.525123	0.287218
302	0.153992	1.8179e-08	0.083982	0.00689798	0.0561559	0.698972	0.124373	3.90783e-08	0.0581608	0.00517446	0.52459	0.287701
303	0.153812	0	0.0837709	0.00693172	0.0567347	0.698751	0.124548	3.8659e-08	0.0580071	0.0052006	0.524061	0.288184
304	0.153632	0	0.0835601	0.00696503	0.0573157	0.698527	0.124718	3.8207e-08	0.0578536	0.00522753	0.523535	0.288666
305	0.153454	0	0.0833496	0.00699789	0.0578989	0.6983	0.124884	3.77081e-08	0.0577003	0.00525527	0.523013	0.289147
306	0.153277	0	0.0831394	0.00703029	0.0584841	0.69807	0.125046	3.71476e-08	0.0575472	0.00528381	0.522495	0.289628
307	0.1531	0	0.0829295	0.00706224	0.0590713	0.697837	0.125203	3.65104e-08	0.0573944	0.00531316	0.521981	0.290108
308	0.152925	0	0.08272	0.00709372	0.0596605	0.697601	0.125357	3.5781e-08	0.0572417	0.00534332	0.521471	0.290588
309	0.15275	0	0.0825108	0.00712472	0.0602516	0.697363	0.125506	3.49436e-08	0.0570892	0.0053743	0.520964	0.291066
310	0.152577	0	0.082302	0.00715525	0.0608446	0.697122	0.125651	3.3982e-08	0.0569369	0.00540609	0.520462	0.291544
311	0.152404	0	0.0820935	0.00718529	0.0614394	0.696878	0.125792	3.28923e-08	0.0567848	0.0054387	0.519964	0.29202
312	0.152233	0	0.0818853	0.00721483	0.062036	0.696631	0.125929	3.17951e-08	0.0566329	0.0054721	0.51947	0.292496
313	0.152063	0	0.0816775	0.00724388	0.0626343	0.696382	0.126062	3.07244e-08	0.0564811	0.00550628	0.51898	0.29297
314	0.151893	0	0.08147	0.00727242	0.0632342	0.696131	0.12619	2.96804e-08	0.0563295	0.00554125	0.518495	0.293444
315	0.151725	0	0.0812629	0.00730045	0.0638358	0.695876	0.126315	2.86633e-08	0.0561781	0.00557701	0.518014	0.293916
316	0.151558	0	0.0810561	0.00732796	0.0644388	0.69562	0.126435	2.76735e-08	0.0560268	0.00561356	0.517538	0.294386
317	0.151392	0	0.0808497	0.00735496	0.0650434	0.695361	0.126551	2.67111e-08	0.0558757	0.00565091	0.517066	0.294856
318	0.151227	0	0.0806436	0.00738142	0.0656494	0.695099	0.126663	2.57762e-08	0.0557247	0.00568905	0.5166	0.295323
319	0.151063	0	0.0804379	0.00740736	0.0662568	0.694836	0.126771	2.4869e-08	0.0555739	0.00572799	0.516137	0.295789
320	0.1509	0	0.0802325	0.00743276	0.0668656	0.694569	0.126875	2.39894e-08	0.0554232	0.00576773	0.51568	0.296254
321	0.150739	0	0.0800275	0.00745761	0.0674756	0.694301	0.126975	2.31376e-08	0.0552726	0.00580827	0.515228	0.296716
322	0.150578	0	0.0798229	0.00748193	0.0680868	0.694031	0.12707	2.23134e-08	0.0551222	0.00584961	0.514781	0.297177
323	0.150419	0	0.0796187	0.00750569	0.0686992	0.693758	0.127162	2.15169e-08	0.0549719	0.00589176	0.514338	0.297636
324	0.150261	0	0.0794148	0.0075289	0.0693127	0.693483	0.127249	2.07479e-08	0.0548217	0.0059347	0.513901	0.298094
325	0.150104	0	0.0792113	0.00755156	0.0699273	0.693206	0.127332	2.00063e-08	0.0546716	0.00597845	0.513469	0.298549
326	0.149948	0	0.0790082	0.00757365	0.0705429	0.692928	0.127411	1.9292e-08	0.0545216	0.00602299	0.513043	0.299002
327	0.149794	0	0.0788054	0.00759518	0.0711594	0.692647	0.127486	1.86047e-08	0.0543717	0.00606834	0.512622	0.299452
328	0.149641	0	0.0786031	0.00761614	0.0717768	0.692364	0.127557	1.79441e-08	0.054222	0.00611449	0.512206	0.299901
329	0.149488	0	0.0784011	0.00763653	0.072395	0.692079	0.127623	1.731e-08	0.0540723	0.00616143	0.511796	0.300347
330	0.149338	0	0.0781996	0.00765635	0.073014	0.691793	0.127686	1.67021e-08	0.0539227	0.00620917	0.511391	0.300791
331	0.149188	0	0.0779984	0.0076756	0.0736337	0.691505	0.127744	1.61199e-08	0.0537732	0.0062577	0.510992	0.301233
332	0.14904	0	0.0777976	0.00769426	0.0742541	0.691215	0.127799	1.55631e-08	0.0536238	0.00630702	0.510599	0.301672
333	0.148893	0	0.0775972	0.00771235	0.0748751	0.690923	0.127849	1.50313e-08	0.0534745	0.00635713	0.510211	0.302108
334	0.148747	0	0.0773973	0.00772985	0.0754966	0.69063	0.127895	1.45238e-08	0.0533253	0.00640803	0.509829	0.302542
335	0.148602	0	0.0771977	0.00774678	0.0761186	0.690335	0.127938	1.40402e-08	0.0531761	0.0064597	0.509454	0.302973
336	0.148459	0	0.0769985	0.00776311	0.0767411	0.690038	0.127976	1.358e-08	0.053027	0.00651216	0.509084	0.303401
337	0.148317	0	0.0767998	0.00777886	0.0773639	0.68974	0.12801	1.31425e-08	0.052878	0.00656538	0.50872	0.303827
338	0.148177	0	0.0766015	0.00779402	0.0779871	0.689441	0.12804	1.27272e-08	0.0527291	0.00661937	0.508362	0.304249
339	0.148037	5.08742e-08	0.0764036	0.00780858	0.0786105	0.68914	0.128066	1.23332e-08	0.0525802	0.00667413	0.508011	0.304669
340	0.147899	1.23163e-07	0.0762061	0.00782256	0.0792341	0.688838	0.128088	1.19599e-08	0.0524314	0.00672964	0.507665	0.305085
341	0.147763	1.96368e-07	0.0760091	0.00783595	0.0798579	0.688534	0.128106	1.16065e-08	0.0522826	0.00678591	0.507326	0.305499
342	0.147627	2.70009e-07	0.0758125	0.00784875	0.0804817	0.68823	0.12812	1.12722e-08	0.0521339	0.00684292	0.506994	0.305909
343	0.147493	3.43584e-07	0.0756163	0.00786095	0.0811056	0.687923	0.128131	1.09563e-08	0.0519852	0.00690067	0.506667	0.306316
344	0.147361	4.16562e-07	0.0754206	0.00787256	0.0817294	0.687616	0.128137	1.06577e-08	0.0518366	0.00695916	0.506347	0.30672
345	0.14723	4.88389e-07	0.0752253	0.00788358	0.0823531	0.687308	0.128139	1.03756e-08	0.051688	0.00701837	0.506034	0.30712
346	0.1471	5.58481e-07	0.0750304	0.00789401	0.0829767	0.686999	0.128137	1.01091e-08	0.0515395	0.0070783	0.505727	0.307518
347	0.146971	6.26233e-07	0.074836	0.00790384	0.0836001	0.686688	0.128132	9.85704e-09	0.051391	0.00713895	0.505427	0.307911
348	0.146844	6.9101e-07	0.0746421	0.00791309	0.0842232	0.686377	0.128122	9.61853e-09	0.0512426	0.0072003	0.505134	0.308301
349	0.146718	7.52152e-07	0.0744486	0.00792174	0.0848459	0.686065	0.128109	9.39244e-09	0.0510942	0.00726234	0.504847	0.308687
350	0.146594	8.08976e-07	0.0742556	0.00792981	0.0854683	0.685751	0.128092	9.17767e-09	0.0509458	0.00732508	0.504567	0.30907
351	0.146471	8.60769e-07	0.074063	0.00793728	0.0860902	0.685437	0.128071	8.97306e-09	0.0507975	0.00738849	0.504294	0.309449
352	0.14635	9.06795e-07	0.0738709	0.00794418	0.0867116	0.685123	0.128046	8.77741e-09	0.0506492	0.00745257	0.504028	0.309825
353	0.14623	9.4629e-07	0.0736793	0.00795048	0.0873324	0.684807	0.128017	8.58951e-09	0.0505009	0.00751731	0.503769	0.310196
354	0.146111	9.78465e-07	0.0734882	0.0079562	0.0879526	0.684491	0.127985	8.40808e-09	0.0503526	0.0075827	0.503517	0.310564
355	0.145994	1.00251e-06	0.0732975	0.00796134	0.0885721	0.684174	0.127948	8.23181e-09	0.0502044	0.00764873	0.503271	0.310927
356	0.145878	1.01757e-06	0.0731073	0.00796591	0.0891909	0.683857	0.127908	8.05935e-09	0.0500562	0.00771539	0.503033	0.311287
357	0.145764	1.02279e-06	0.0729177	0.00796989	0.0898088	0.683539	0.127865	7.88932e-09	0.049908	0.00778267	0.502802	0.311642
358	0.145651	1.01728e-06	0.0727285	0.0079733	0.0904258	0.68322	0.127817	7.72029e-09	0.0497599	0.00785056	0.502579	0.311994
359	0.14554	1.00012e-06	0.0725398	0.00797614	0.0910419	0.682901	0.127766	7.55079e-09	0.0496117	0.00791904	0.502362	0.312341
360	0.14543	9.70357e-07	0.0723516	0.00797841	0.091657	0.682582	0.127711	7.37933e-09	0.0494636	0.00798811	0.502153	0.312684
361	0.145321	9.27036e-07	0.0721639	0.00798012	0.092271	0.682263	0.127653	7.20435e-09	0.0493155	0.00805774	0.501951	0.313023
362	0.145214	8.78475e-07	0.0719767	0.00798126	0.0928839	0.681943	0.127591	7.02428e-09	0.0491674	0.00812794	0.501757	0.313357
363	0.145109	8.3243e-07	0.07179	0.00798185	0.0934957	0.681623	0.127525	6.83749e-09	0.0490193	0.00819868	0.50157	0.313687
364	0.145005	7.88772e-07	0.0716038	0.00798188	0.0941063	0.681303	0.127456	6.64233e-09	0.0488713	0.00826996	0.50139	0.314012

## Sheet: Fig1E (Gamma)
time (days)	susceptible (R_0=2)	infected Alpha (R_0=2)	recovered Alpha (R_0=2)	infected Gamma (R_0=2)	recovered Gamma (R_0=2)	vaccinated (R_0=2)	susceptible	infected Alpha	recovered Alpha	infected Gamma	recovered Gamma	vaccinated
0	0.34909	0.0012519	0.14961	4.81e-05	0	0.5	0.34909	0.0012519	0.14961	4.81e-05	0	0.5
1	0.346766	0.00126529	0.149436	5.43666e-05	5.11223e-06	0.502473	0.34666	0.00136111	0.14944	6.29632e-05	5.51524e-06	0.50247
2	0.344468	0.00127789	0.149263	6.14108e-05	1.08784e-05	0.504919	0.344237	0.00147795	0.149281	8.23257e-05	1.27191e-05	0.50491
3	0.342196	0.00128967	0.149092	6.93244e-05	1.73793e-05	0.507335	0.341817	0.00160276	0.149133	0.000107579	2.21495e-05	0.507318
4	0.33995	0.00130063	0.148922	7.82154e-05	2.47172e-05	0.509724	0.339398	0.00173589	0.148998	0.00014035	3.44404e-05	0.509693
5	0.337729	0.00131075	0.148753	8.8189e-05	3.29917e-05	0.512085	0.336978	0.00187769	0.148876	0.000182463	5.02746e-05	0.512036
6	0.335534	0.00132002	0.148586	9.93479e-05	4.2287e-05	0.514419	0.334552	0.00202849	0.148767	0.000236796	7.07597e-05	0.514345
7	0.333363	0.00132843	0.148419	0.000111819	5.27118e-05	0.516725	0.332117	0.0021886	0.148672	0.00030734	9.74538e-05	0.516618
8	0.331216	0.00133598	0.148254	0.000125756	6.43997e-05	0.519005	0.329667	0.00235829	0.148591	0.000399198	0.000132365	0.518853
9	0.329093	0.00134266	0.148089	0.000141334	7.75092e-05	0.521257	0.327195	0.00253784	0.148524	0.000518583	0.00017795	0.521046
10	0.326993	0.00134847	0.147924	0.000158756	9.22237e-05	0.523483	0.324696	0.00272746	0.148471	0.00067282	0.000237117	0.523196
11	0.324917	0.00135341	0.147761	0.000178249	0.000108751	0.525682	0.32216	0.00292734	0.148433	0.000871111	0.000313669	0.525295
12	0.322863	0.00135747	0.147597	0.000200066	0.000127326	0.527855	0.319577	0.00313757	0.148407	0.00112544	0.000412661	0.52734
13	0.320832	0.00136066	0.147434	0.000224484	0.000148205	0.530001	0.316936	0.00335833	0.148395	0.00144844	0.000538685	0.529323
14	0.318822	0.00136298	0.147271	0.000251803	0.000171671	0.532121	0.31422	0.00358966	0.148395	0.00185979	0.000699486	0.531236
15	0.316833	0.00136444	0.147108	0.000282352	0.000198033	0.534214	0.311408	0.00383139	0.148403	0.00238678	0.00090628	0.533065
16	0.314864	0.00136504	0.146945	0.000316483	0.000227623	0.536282	0.308471	0.00408319	0.148417	0.00306429	0.00117375	0.534791
17	0.312916	0.00136479	0.146781	0.000354572	0.000260799	0.538323	0.305377	0.00434452	0.148432	0.00393481	0.00152006	0.536392
18	0.310986	0.0013637	0.146617	0.000397021	0.000297944	0.540338	0.302089	0.00461469	0.148441	0.0050484	0.00196683	0.537841
19	0.309076	0.00136177	0.146453	0.000444257	0.000339465	0.542326	0.298561	0.0048928	0.148437	0.00646275	0.00253916	0.539107
20	0.307183	0.00135903	0.146287	0.000496734	0.000385798	0.544288	0.294749	0.00517773	0.148413	0.00824003	0.00326604	0.540155
21	0.305308	0.00135548	0.146121	0.000555057	0.000437665	0.546223	0.290601	0.00546784	0.148356	0.0104493	0.00418655	0.540939
22	0.303449	0.00135114	0.145953	0.000619793	0.000495624	0.548131	0.286016	0.00576101	0.148252	0.0132272	0.00535176	0.541392
23	0.301606	0.00134601	0.145784	0.000691513	0.000560139	0.550012	0.280883	0.00605442	0.148078	0.0167252	0.00682728	0.541432
24	0.299778	0.00134013	0.145613	0.000770914	0.000631819	0.551866	0.275091	0.00634441	0.147809	0.0211003	0.0086939	0.540961
25	0.297964	0.0013335	0.145441	0.000858814	0.000711414	0.553692	0.268527	0.00662655	0.147417	0.0265148	0.0110476	0.539867
26	0.296162	0.00132615	0.145266	0.000956155	0.000799819	0.555489	0.261077	0.00689562	0.146867	0.0331362	0.0139996	0.538024
27	0.294372	0.00131808	0.145089	0.001064	0.000898073	0.557258	0.252628	0.00714559	0.146122	0.0411375	0.0176762	0.535291
28	0.292592	0.00130932	0.14491	0.00118353	0.00100736	0.558997	0.243065	0.00736964	0.145139	0.0506967	0.022219	0.531511
29	0.290821	0.00129989	0.144728	0.00131606	0.001129	0.560706	0.232299	0.00756146	0.14388	0.0619457	0.0277675	0.526547
30	0.289056	0.00128979	0.144543	0.00146302	0.00126446	0.562383	0.220278	0.0077129	0.142296	0.0749858	0.0345013	0.520226
31	0.287297	0.00127906	0.144354	0.00162597	0.00141536	0.564028	0.206981	0.00781316	0.140323	0.0899167	0.042646	0.51232
32	0.285542	0.00126771	0.144161	0.00180657	0.00158346	0.565639	0.192488	0.00785438	0.137916	0.10667	0.0523901	0.502681
33	0.283788	0.00125576	0.143964	0.00200663	0.00177065	0.567215	0.176985	0.00783177	0.135052	0.125007	0.0638834	0.49124
34	0.282034	0.00124322	0.143762	0.00222806	0.00197897	0.568754	0.160764	0.00774362	0.131726	0.144519	0.077237	0.478011
35	0.280277	0.00123011	0.143555	0.00247292	0.00221062	0.570254	0.144221	0.00759127	0.127955	0.164623	0.0925235	0.463086
36	0.278515	0.00121647	0.143342	0.00274337	0.00246792	0.571715	0.127858	0.00737912	0.123778	0.184569	0.109777	0.446639
37	0.276746	0.00120229	0.143124	0.0030417	0.00275335	0.573133	0.112118	0.00711249	0.119238	0.203674	0.128982	0.428875
38	0.274967	0.00118762	0.142898	0.00337032	0.00306952	0.574507	0.0972952	0.00680044	0.114415	0.221389	0.149997	0.410104
39	0.273176	0.00117245	0.142666	0.00373176	0.00341919	0.575835	0.0836648	0.0064543	0.109399	0.23717	0.172621	0.390691
40	0.271369	0.00115682	0.142425	0.00412868	0.00380528	0.577115	0.0714174	0.00608464	0.104278	0.250606	0.196639	0.370975
41	0.269546	0.00114075	0.142177	0.00456244	0.00423115	0.578343	0.0606579	0.00570125	0.0991321	0.261424	0.221816	0.351268
42	0.267702	0.00112426	0.141919	0.00503591	0.00470088	0.579518	0.0514059	0.00531314	0.0940377	0.269487	0.247898	0.331858
43	0.265834	0.00110735	0.141651	0.00555436	0.00521884	0.580634	0.0435955	0.00492856	0.0890639	0.274791	0.274616	0.313005
44	0.263936	0.00109005	0.141373	0.00612311	0.00578989	0.581688	0.0370776	0.00455492	0.0842741	0.277471	0.301678	0.294944
45	0.262002	0.00107236	0.141083	0.00674747	0.0064194	0.582676	0.0316961	0.00419698	0.0797105	0.277753	0.328821	0.277822
46	0.260028	0.0010543	0.14078	0.00743275	0.0071132	0.583592	0.0272994	0.00385716	0.0753955	0.27591	0.35583	0.261708
47	0.258008	0.00103588	0.140463	0.00818428	0.00787764	0.584432	0.0237385	0.00353729	0.0713446	0.272218	0.382513	0.246649
48	0.255937	0.00101712	0.14013	0.00900739	0.00871954	0.585189	0.0208822	0.00323844	0.0675652	0.266954	0.408699	0.232661
49	0.253809	0.000998021	0.139782	0.00990744	0.00964622	0.585858	0.0186169	0.0029609	0.0640565	0.260392	0.434241	0.219733
50	0.251619	0.000978609	0.139415	0.0108898	0.0106655	0.586432	0.016842	0.0027043	0.0608109	0.252801	0.459013	0.207828
51	0.249362	0.000958893	0.13903	0.0119598	0.0117856	0.586904	0.0154611	0.0024679	0.057818	0.244421	0.482934	0.196898
52	0.247031	0.000938887	0.138624	0.0131227	0.0130155	0.587268	0.0144017	0.00225067	0.0550636	0.235461	0.505943	0.186881
53	0.244622	0.000918605	0.138196	0.0143841	0.0143642	0.587516	0.013605	0.00205153	0.0525327	0.226103	0.527992	0.177716
54	0.242127	0.000898062	0.137744	0.0157493	0.0158417	0.587639	0.0130252	0.00186934	0.0502101	0.216504	0.54905	0.169341
55	0.239542	0.00087727	0.137267	0.0172236	0.0174582	0.587631	0.0126288	0.00170292	0.0480804	0.206794	0.569098	0.161696
56	0.236861	0.000856246	0.136764	0.0188126	0.0192245	0.587482	0.0123859	0.00155104	0.0461285	0.197086	0.588129	0.154719
57	0.234078	0.000835002	0.136232	0.0205215	0.0211517	0.587183	0.0122694	0.00141255	0.0443391	0.187472	0.606156	0.148351
58	0.231186	0.000813553	0.135669	0.0223558	0.0232516	0.586724	0.012259	0.00128637	0.0426979	0.178022	0.623197	0.142538
59	0.22818	0.000791914	0.135074	0.0243209	0.0255364	0.586097	0.0123379	0.00117148	0.0411916	0.168796	0.639275	0.137228
60	0.225055	0.000770101	0.134446	0.0264198	0.0280165	0.585293	0.0124929	0.00106693	0.0398081	0.159842	0.654415	0.132375
61	0.221816	0.000748132	0.133784	0.0286437	0.0306933	0.584315	0.0127147	0.000971818	0.0385365	0.151194	0.668646	0.127937
62	0.218455	0.000726026	0.133087	0.0309997	0.0335856	0.583147	0.0129974	0.000885316	0.037367	0.142874	0.681999	0.123878
63	0.214964	0.000703803	0.132351	0.0334955	0.0367139	0.581772	0.0133385	0.000806645	0.0362911	0.134891	0.694508	0.120164
64	0.211337	0.000681485	0.131572	0.0361359	0.0400972	0.580176	0.0137285	0.000734977	0.0352996	0.127265	0.70621	0.116763
65	0.207569	0.000659094	0.13075	0.0389231	0.0437527	0.578346	0.0141613	0.000669706	0.034385	0.119997	0.717143	0.113644
66	0.20366	0.000636656	0.129882	0.0418565	0.047696	0.576269	0.0146343	0.000610322	0.0335405	0.113084	0.727346	0.110785
67	0.199608	0.000614201	0.128966	0.0449329	0.0519411	0.573938	0.0151447	0.00055634	0.0327598	0.10652	0.736857	0.108162
68	0.195416	0.000591756	0.128002	0.0481462	0.0565004	0.571344	0.0156899	0.0005073	0.0320372	0.100299	0.745712	0.105755
69	0.191089	0.000569355	0.126988	0.0514877	0.0613847	0.568481	0.0162675	0.000462767	0.0313674	0.0944128	0.753946	0.103544
70	0.186633	0.000547032	0.125924	0.0549458	0.0666031	0.565347	0.0168752	0.000422334	0.0307456	0.0888523	0.761593	0.101511
71	0.182056	0.000524822	0.124811	0.0585064	0.072163	0.561939	0.0175108	0.000385618	0.0301674	0.0836077	0.768686	0.0996423
72	0.17737	0.000502764	0.123648	0.0621524	0.0780705	0.558257	0.0181725	0.000352261	0.029629	0.078668	0.775256	0.0979219
73	0.172586	0.000480899	0.122436	0.0658643	0.0843296	0.554303	0.0188582	0.000321933	0.029127	0.0740208	0.781334	0.0963378
74	0.167719	0.000459268	0.121177	0.0696195	0.0909432	0.550081	0.0195662	0.000294325	0.0286585	0.0696529	0.786949	0.0948791
75	0.162787	0.000437916	0.119873	0.0733929	0.0979121	0.545597	0.0202949	0.000269159	0.0282211	0.0655498	0.792128	0.0935367
76	0.157809	0.00041689	0.118524	0.0771566	0.105236	0.540858	0.021042	0.000246179	0.027812	0.0616976	0.796901	0.0923008
77	0.152804	0.000396238	0.117134	0.0808801	0.112912	0.535874	0.0218066	0.000225198	0.0274285	0.0580828	0.801294	0.0911628
78	0.147798	0.000376012	0.115705	0.0845299	0.120937	0.530655	0.0225895	0.000206061	0.0270687	0.0546911	0.805329	0.090116
79	0.142814	0.000356263	0.11424	0.08807	0.129304	0.525216	0.023391	0.000188623	0.026731	0.0515088	0.809026	0.0891546
80	0.13788	0.000337048	0.112743	0.0914615	0.138008	0.51957	0.024211	0.000172743	0.0264137	0.0485234	0.812406	0.0882727
81	0.133015	0.000318368	0.111217	0.0946762	0.147041	0.513733	0.0250492	0.000158287	0.0261151	0.0457229	0.81549	0.0874648
82	0.128226	0.00030021	0.109666	0.0977051	0.156382	0.507721	0.025905	0.000145131	0.0258338	0.043096	0.818294	0.0867259
83	0.123527	0.000282619	0.108094	0.100534	0.166005	0.501557	0.0267772	0.000133156	0.0255685	0.0406326	0.820837	0.0860512
84	0.118931	0.000265638	0.106506	0.10315	0.175882	0.495265	0.0276646	0.000122249	0.0253178	0.0383228	0.823136	0.085436
85	0.11445	0.000249302	0.104907	0.105541	0.185987	0.488866	0.0285655	0.000112308	0.0250806	0.0361579	0.825207	0.0848764
86	0.110093	0.000233639	0.103301	0.107698	0.196293	0.482381	0.0294778	0.000103234	0.0248557	0.03413	0.827065	0.0843683
87	0.105872	0.000218671	0.101691	0.109613	0.206774	0.475831	0.0303992	9.49385e-05	0.0246421	0.0322316	0.828724	0.0839084
88	0.101794	0.000204413	0.100082	0.111279	0.217404	0.469236	0.031327	8.73379e-05	0.0244389	0.0304564	0.830197	0.0834933
89	0.0978684	0.000190876	0.0984787	0.11269	0.228157	0.462616	0.0322593	8.03586e-05	0.0242454	0.028797	0.831498	0.0831202
90	0.0941006	0.000178063	0.0968833	0.113842	0.239008	0.455988	0.0331983	7.39494e-05	0.0240609	0.0272425	0.832637	0.0827873
91	0.0904966	0.000165969	0.0952998	0.114734	0.249933	0.44937	0.0341443	6.80701e-05	0.0238848	0.0257856	0.833625	0.0824926
92	0.0870611	0.000154585	0.0937315	0.115365	0.260907	0.442781	0.0350975	6.26821e-05	0.0237166	0.0244197	0.834469	0.0822343
93	0.0837976	0.000143895	0.0921815	0.115735	0.271905	0.436237	0.0360578	5.77486e-05	0.0235559	0.0231386	0.835179	0.0820107
94	0.0807087	0.000133877	0.0906529	0.115847	0.282904	0.429754	0.0370251	5.3234e-05	0.0234021	0.0219366	0.835763	0.0818202
95	0.0777961	0.0001245	0.0891485	0.115705	0.293879	0.423347	0.037999	4.91048e-05	0.0232547	0.0208083	0.836228	0.0816611
96	0.0750601	0.000115731	0.087671	0.115313	0.304809	0.417031	0.0389791	4.53286e-05	0.0231134	0.0197487	0.836581	0.0815321
97	0.0725004	0.000107527	0.0862228	0.114679	0.31567	0.41082	0.0399648	4.18749e-05	0.0229777	0.0187532	0.836831	0.0814316
98	0.0701153	9.98394e-05	0.0848063	0.113812	0.326439	0.404728	0.0409554	3.87148e-05	0.0228472	0.0178177	0.836983	0.0813584
99	0.0679024	9.26147e-05	0.0834237	0.112721	0.337094	0.398767	0.0419499	3.58209e-05	0.0227216	0.0169383	0.837043	0.0813112
100	0.0658581	8.57917e-05	0.082077	0.111417	0.347613	0.392949	0.0429474	3.31675e-05	0.0226005	0.0161116	0.837019	0.0812888
101	0.0639778	7.93039e-05	0.080768	0.109914	0.357974	0.387287	0.0439467	3.07303e-05	0.0224836	0.0153346	0.836914	0.0812901
102	0.0622551	7.31556e-05	0.079497	0.108244	0.36815	0.381781	0.0449465	2.84869e-05	0.0223706	0.0146048	0.836736	0.0813141
103	0.0606797	6.73734e-05	0.0782635	0.106436	0.378123	0.37643	0.0459454	2.64162e-05	0.0222612	0.0139199	0.836487	0.0813599
104	0.059241	6.19568e-05	0.0770674	0.104506	0.387887	0.371237	0.046942	2.4499e-05	0.0221552	0.0132779	0.836174	0.0814265
105	0.0579291	5.69032e-05	0.0759084	0.102471	0.397432	0.366203	0.0479368	2.27222e-05	0.0220524	0.0126748	0.8358	0.0815133
106	0.0567348	5.2208e-05	0.0747862	0.100347	0.406753	0.361327	0.0489304	2.10773e-05	0.0219525	0.0121072	0.835369	0.0816196
107	0.0556496	4.78647e-05	0.0737006	0.098148	0.415842	0.356612	0.0499227	1.95565e-05	0.0218556	0.0115728	0.834884	0.0817449
108	0.0546657	4.38647e-05	0.072651	0.0958882	0.424696	0.352055	0.0509138	1.81518e-05	0.0217613	0.0110695	0.834349	0.0818886
109	0.0537761	4.01974e-05	0.071637	0.0935806	0.433309	0.347658	0.0519034	1.68556e-05	0.0216696	0.0105952	0.833765	0.0820502
110	0.0529743	3.68503e-05	0.0706579	0.091237	0.441677	0.343417	0.0528914	1.56607e-05	0.0215804	0.0101479	0.833136	0.082229
111	0.0522547	3.38088e-05	0.0697132	0.0888688	0.449797	0.339332	0.0538777	1.45598e-05	0.0214933	0.00972596	0.832464	0.0824246
112	0.0516123	3.10564e-05	0.0688021	0.086486	0.457668	0.3354	0.0548619	1.35462e-05	0.0214085	0.0093276	0.831752	0.0826365
113	0.0510429	2.85745e-05	0.0679239	0.084098	0.465288	0.331619	0.0558439	1.26132e-05	0.0213257	0.00895127	0.831002	0.0828642
114	0.050543	2.63426e-05	0.0670775	0.0817133	0.472655	0.327985	0.0568233	1.17546e-05	0.0212447	0.00859555	0.830217	0.0831073
115	0.0501097	2.43381e-05	0.0662623	0.0793395	0.47977	0.324494	0.0577999	1.09641e-05	0.0211656	0.00825911	0.829399	0.0833653
116	0.0497408	2.25366e-05	0.065477	0.0769831	0.486634	0.321143	0.0587733	1.0236e-05	0.0210882	0.00794077	0.82855	0.0836379
117	0.049435	2.09114e-05	0.0647207	0.07465	0.493248	0.317925	0.0597431	9.56465e-06	0.0210124	0.00763945	0.827671	0.0839246
118	0.0491915	1.94341e-05	0.0639921	0.0723451	0.499615	0.314837	0.0607088	8.94467e-06	0.020938	0.00735421	0.826765	0.0842251
119	0.0490104	1.80742e-05	0.0632902	0.0700723	0.505737	0.311872	0.0616701	8.37098e-06	0.0208651	0.00708421	0.825833	0.0845389
120	0.0488922	1.67991e-05	0.0626135	0.0678347	0.511619	0.309024	0.0626265	7.83871e-06	0.0207936	0.00682876	0.824877	0.0848659
121	0.0488385	1.55744e-05	0.0619607	0.0656345	0.517265	0.306286	0.0635774	7.34325e-06	0.0207233	0.00658727	0.823899	0.0852057
122	0.0488513	1.43636e-05	0.0613304	0.0634731	0.52268	0.303651	0.0645224	6.88025e-06	0.0206542	0.00635928	0.822899	0.085558
123	0.0489194	1.31916e-05	0.0607223	0.0613561	0.527869	0.30112	0.0654607	6.4456e-06	0.0205862	0.00614446	0.82188	0.0859226
124	0.0490295	1.21017e-05	0.0601362	0.0592894	0.532838	0.298695	0.0663926	6.03688e-06	0.0205193	0.00594169	0.820841	0.0862991
125	0.0491793	1.10917e-05	0.0595714	0.0572739	0.537592	0.296372	0.0673185	5.65357e-06	0.0204535	0.0057496	0.819785	0.0866873
126	0.0493665	1.01592e-05	0.0590268	0.0553105	0.542139	0.294147	0.0682383	5.29454e-06	0.0203886	0.00556761	0.818713	0.087087
127	0.0495889	9.3015e-06	0.0585016	0.0533998	0.546482	0.292018	0.0691519	4.95867e-06	0.0203247	0.00539513	0.817625	0.0874978
128	0.0498446	8.51554e-06	0.057995	0.0515424	0.55063	0.289979	0.0700594	4.64486e-06	0.0202617	0.00523161	0.816523	0.0879196
129	0.0501315	7.79812e-06	0.0575061	0.0497386	0.554587	0.288029	0.0709607	4.35204e-06	0.0201995	0.00507655	0.815407	0.0883522
130	0.0504478	7.14577e-06	0.0570343	0.0479886	0.55836	0.286162	0.0718557	4.07914e-06	0.0201382	0.00492945	0.814277	0.0887952
131	0.0507918	6.55475e-06	0.0565787	0.0462924	0.561954	0.284377	0.0727443	3.82512e-06	0.0200776	0.00478984	0.813136	0.0892486
132	0.0511618	6.02105e-06	0.0561386	0.0446499	0.565374	0.282669	0.0736266	3.58893e-06	0.0200178	0.00465727	0.811983	0.089712
133	0.0515564	5.54044e-06	0.0557133	0.0430607	0.568627	0.281037	0.0745024	3.36958e-06	0.0199587	0.00453134	0.810819	0.0901852
134	0.051974	5.10839e-06	0.0553022	0.0415244	0.571718	0.279476	0.0753717	3.16606e-06	0.0199002	0.00441165	0.809645	0.0906681
135	0.0524135	4.72015e-06	0.0549047	0.0400402	0.574652	0.277985	0.0762344	2.97739e-06	0.0198425	0.00429783	0.808462	0.0911605
136	0.0528735	4.37069e-06	0.0545201	0.0386075	0.577434	0.276561	0.0770904	2.8026e-06	0.0197853	0.00418956	0.80727	0.0916621
137	0.053353	4.05473e-06	0.054148	0.0372251	0.58007	0.2752	0.0779396	2.64075e-06	0.0197288	0.0040865	0.80607	0.0921728
138	0.0538509	3.76674e-06	0.0537876	0.0358919	0.582564	0.273902	0.0787821	2.49091e-06	0.0196728	0.00398839	0.804862	0.0926924
139	0.0543663	3.50093e-06	0.0534386	0.0346066	0.584923	0.272662	0.0796177	2.35215e-06	0.0196173	0.00389495	0.803647	0.0932207
140	0.0548985	3.25125e-06	0.0531005	0.0333678	0.58715	0.27148	0.0804463	2.22359e-06	0.0195624	0.00380596	0.802426	0.0937576
141	0.0554468	3.0114e-06	0.0527728	0.0321737	0.58925	0.270354	0.0812679	2.10434e-06	0.0195079	0.00372119	0.801198	0.0943029
142	0.0560101	2.77574e-06	0.052455	0.0310228	0.591229	0.26928	0.0820823	1.99353e-06	0.0194539	0.00364048	0.799965	0.0948564
143	0.0565855	2.54817e-06	0.0521465	0.0299156	0.593094	0.268256	0.0828895	1.89032e-06	0.0194004	0.00356365	0.798727	0.095418
144	0.0571721	2.33113e-06	0.0518468	0.0288509	0.594847	0.267281	0.0836894	1.79387e-06	0.0193473	0.00349058	0.797483	0.0959876
145	0.0577697	2.12549e-06	0.0515556	0.0278269	0.596494	0.266352	0.0844819	1.70337e-06	0.0192947	0.00342117	0.796236	0.0965649
146	0.058378	1.93202e-06	0.0512726	0.0268419	0.598037	0.265469	0.0852669	1.61802e-06	0.0192424	0.00335533	0.794984	0.0971499
147	0.0589967	1.75132e-06	0.0509974	0.0258944	0.599481	0.264629	0.0860443	1.53703e-06	0.0191905	0.003293	0.793728	0.0977425
148	0.0596257	1.58385e-06	0.0507298	0.0249829	0.600828	0.263832	0.086814	1.45965e-06	0.019139	0.00323416	0.792469	0.0983425
149	0.0602644	1.42994e-06	0.0504695	0.0241058	0.602083	0.263076	0.087576	1.38511e-06	0.0190879	0.00317881	0.791206	0.0989499
150	0.0609127	1.28976e-06	0.0502161	0.0232619	0.603249	0.262359	0.0883301	1.31298e-06	0.0190372	0.00312685	0.78994	0.0995644
151	0.0615701	1.16335e-06	0.0499694	0.0224496	0.604329	0.261681	0.0890766	1.24425e-06	0.0189867	0.00307768	0.788672	0.100186
152	0.0622362	1.05061e-06	0.0497292	0.0216678	0.605326	0.26104	0.0898157	1.17896e-06	0.0189366	0.00303114	0.787401	0.100814
153	0.0629106	9.51292e-07	0.0494951	0.0209153	0.606243	0.260435	0.0905472	1.11702e-06	0.0188868	0.00298713	0.786129	0.101449
154	0.0635927	8.64998e-07	0.0492668	0.020191	0.607084	0.259865	0.0912712	1.05831e-06	0.0188373	0.00294555	0.784854	0.102091
155	0.0642821	7.91198e-07	0.0490442	0.0194938	0.607851	0.259328	0.0919877	1.00273e-06	0.0187881	0.00290632	0.783578	0.102739
156	0.0649783	7.29218e-07	0.048827	0.0188226	0.608548	0.258823	0.0926967	9.50172e-07	0.0187392	0.00286935	0.782301	0.103393
157	0.0656807	6.7824e-07	0.0486149	0.0181766	0.609177	0.25835	0.0933982	9.00521e-07	0.0186905	0.00283456	0.781023	0.104053
158	0.0663886	6.37302e-07	0.0484077	0.0175549	0.609741	0.257907	0.0940921	8.53673e-07	0.0186421	0.00280188	0.779743	0.10472
159	0.0671016	6.05301e-07	0.0482052	0.0169566	0.610242	0.257493	0.0947786	8.09521e-07	0.0185939	0.00277122	0.778464	0.105392
160	0.0678189	5.80993e-07	0.0480072	0.0163812	0.610684	0.257108	0.0954575	7.67958e-07	0.018546	0.00274252	0.777183	0.10607
161	0.0685399	5.62988e-07	0.0478135	0.0158278	0.611069	0.256749	0.096129	7.28875e-07	0.0184983	0.00271571	0.775903	0.106753
162	0.0692638	5.49758e-07	0.0476238	0.0152959	0.611399	0.256417	0.096793	6.92167e-07	0.0184509	0.00269073	0.774622	0.107443
163	0.06999	5.39627e-07	0.047438	0.014785	0.611676	0.25611	0.0974495	6.57727e-07	0.0184036	0.00266751	0.773342	0.108137
164	0.0707176	5.30782e-07	0.0472559	0.0142946	0.611904	0.255828	0.0980985	6.25447e-07	0.0183565	0.002646	0.772062	0.108837
165	0.0714459	5.21264e-07	0.0470772	0.0138242	0.612083	0.255569	0.09874	5.95223e-07	0.0183097	0.00262615	0.770782	0.109542
166	0.072174	5.08972e-07	0.0469019	0.0133737	0.612217	0.255333	0.0993741	5.66947e-07	0.018263	0.0026079	0.769503	0.110251
167	0.0729011	4.91663e-07	0.0467298	0.0129426	0.612307	0.255119	0.100001	5.40513e-07	0.0182165	0.00259121	0.768225	0.110966
168	0.0736264	4.66952e-07	0.0465606	0.0125308	0.612355	0.254926	0.10062	5.15815e-07	0.0181702	0.00257604	0.766948	0.111685
169	0.0743491	4.33871e-07	0.0463944	0.0121378	0.612364	0.254754	0.101232	4.92749e-07	0.0181241	0.00256234	0.765672	0.112409
170	0.0750707	4.00136e-07	0.0462308	0.0117606	0.612335	0.254602	0.101836	4.71208e-07	0.0180781	0.00255009	0.764398	0.113138
171	0.0757913	3.67383e-07	0.04607	0.0113982	0.61227	0.25447	0.102433	4.51087e-07	0.0180323	0.00253924	0.763125	0.113871
172	0.076511	3.3582e-07	0.0459118	0.01105	0.61217	0.254356	0.103022	4.32281e-07	0.0179866	0.00252978	0.761853	0.114608
173	0.0772296	3.05633e-07	0.0457561	0.0107153	0.612037	0.254262	0.103604	4.14685e-07	0.0179411	0.00252167	0.760583	0.115349
174	0.0779471	2.76984e-07	0.0456029	0.0103934	0.611871	0.254185	0.104179	3.98193e-07	0.0178957	0.00251489	0.759316	0.116095
175	0.0786635	2.50017e-07	0.045452	0.0100839	0.611674	0.254126	0.104746	3.82703e-07	0.0178504	0.00250943	0.75805	0.116844
176	0.0793788	2.2485e-07	0.0453034	0.00978606	0.611447	0.254085	0.105306	3.68108e-07	0.0178053	0.00250528	0.756786	0.117597
177	0.0800927	2.0158e-07	0.045157	0.00949947	0.61119	0.25406	0.105858	3.54305e-07	0.0177603	0.00250241	0.755525	0.118354
178	0.0808053	1.80283e-07	0.0450127	0.00922357	0.610906	0.254052	0.106403	3.4119e-07	0.0177154	0.00250082	0.754265	0.119115
179	0.0815165	1.61011e-07	0.0448705	0.00895788	0.610594	0.254061	0.106941	3.28659e-07	0.0176706	0.00250052	0.753009	0.119879
180	0.0822262	1.43796e-07	0.0447303	0.00870193	0.610257	0.254084	0.107471	3.16608e-07	0.017626	0.00250149	0.751755	0.120646
181	0.0829342	1.28646e-07	0.044592	0.00845528	0.609895	0.254123	0.107994	3.04934e-07	0.0175814	0.00250375	0.750503	0.121417
182	0.0836404	1.15547e-07	0.0444555	0.0082175	0.609509	0.254178	0.10851	2.93532e-07	0.017537	0.00250729	0.749254	0.122191
183	0.0843448	1.04464e-07	0.0443208	0.00798821	0.6091	0.254246	0.109019	2.82301e-07	0.0174926	0.00251213	0.748009	0.122968
184	0.0850472	9.53388e-08	0.0441879	0.00776703	0.608669	0.254329	0.10952	2.71136e-07	0.0174483	0.00251829	0.746765	0.123748
185	0.0857475	8.8092e-08	0.0440566	0.00755361	0.608216	0.254426	0.110014	2.60012e-07	0.0174042	0.00252576	0.745525	0.124531
186	0.0864454	8.26215e-08	0.0439269	0.00734764	0.607744	0.254536	0.1105	2.49244e-07	0.0173601	0.00253448	0.744289	0.125316
187	0.0871409	7.8803e-08	0.0437987	0.0071488	0.607251	0.25466	0.11098	2.38877e-07	0.0173161	0.00254444	0.743055	0.126104
188	0.0878339	7.64902e-08	0.043672	0.00695684	0.606741	0.254797	0.111452	2.28905e-07	0.0172721	0.00255566	0.741825	0.126895
189	0.088524	7.55146e-08	0.0435468	0.00677148	0.606212	0.254946	0.111916	2.1932e-07	0.0172283	0.00256813	0.740599	0.127688
190	0.0892112	7.56856e-08	0.0434229	0.00659251	0.605666	0.255107	0.112374	2.10117e-07	0.0171845	0.00258186	0.739377	0.128483
191	0.0898952	7.67905e-08	0.0433003	0.00641973	0.605104	0.255281	0.112824	2.01288e-07	0.0171407	0.00259687	0.738158	0.12928
192	0.0905759	7.85944e-08	0.0431791	0.00625294	0.604526	0.255466	0.113266	1.92827e-07	0.017097	0.00261315	0.736944	0.130079
193	0.091253	8.08403e-08	0.043059	0.006092	0.603933	0.255663	0.113702	1.84726e-07	0.0170534	0.00263072	0.735733	0.130881
194	0.0919264	8.3249e-08	0.0429402	0.00593676	0.603326	0.255871	0.11413	1.76978e-07	0.0170098	0.0026496	0.734527	0.131684
195	0.0925959	8.55192e-08	0.0428224	0.00578713	0.602705	0.25609	0.114551	1.69575e-07	0.0169662	0.00266979	0.733325	0.132488
196	0.0932611	8.73274e-08	0.0427058	0.00564301	0.60207	0.25632	0.114964	1.6251e-07	0.0169227	0.00269132	0.732127	0.133294
197	0.0939219	8.83282e-08	0.0425902	0.00550434	0.601424	0.25656	0.11537	1.55774e-07	0.0168792	0.0027142	0.730934	0.134102
198	0.094578	8.81536e-08	0.0424757	0.00537109	0.600765	0.256811	0.115769	1.49359e-07	0.0168358	0.00273845	0.729746	0.134911
199	0.0952291	8.6414e-08	0.0423621	0.00524324	0.600094	0.257071	0.11616	1.43256e-07	0.0167924	0.0027641	0.728563	0.135721
200	0.0958751	8.26972e-08	0.0422495	0.00512081	0.599413	0.257342	0.116544	1.37457e-07	0.0167489	0.00279115	0.727384	0.136532
201	0.0965159	7.71639e-08	0.0421377	0.0050035	0.598721	0.257622	0.11692	1.31952e-07	0.0167055	0.00281965	0.726211	0.137344
202	0.0971521	7.14213e-08	0.0420269	0.00489032	0.598019	0.257911	0.117289	1.26733e-07	0.0166621	0.0028496	0.725043	0.138156
203	0.0977838	6.56484e-08	0.041917	0.00478105	0.597308	0.25821	0.11765	1.2179e-07	0.0166188	0.00288104	0.72388	0.13897
204	0.098411	5.99032e-08	0.0418079	0.00467555	0.596587	0.258518	0.118004	1.17114e-07	0.0165754	0.002914	0.722723	0.139784
205	0.0990337	5.42396e-08	0.0416996	0.00457368	0.595858	0.258835	0.11835	1.12694e-07	0.016532	0.00294851	0.721571	0.140598
206	0.0996519	4.87076e-08	0.0415922	0.00447529	0.59512	0.259161	0.118689	1.0852e-07	0.0164886	0.00298459	0.720426	0.141413
207	0.100266	4.33527e-08	0.0414855	0.00438024	0.594374	0.259495	0.119019	1.04583e-07	0.0164451	0.00302228	0.719286	0.142227
208	0.100875	3.82167e-08	0.0413796	0.00428842	0.59362	0.259837	0.119343	1.00871e-07	0.0164017	0.00306162	0.718152	0.143042
209	0.10148	3.33371e-08	0.0412745	0.00419969	0.592858	0.260188	0.119658	9.73751e-08	0.0163582	0.00310263	0.717025	0.143856
210	0.10208	2.87473e-08	0.0411701	0.00411393	0.592089	0.260547	0.119965	9.40828e-08	0.0163147	0.00314536	0.715904	0.14467
211	0.102676	2.44767e-08	0.0410664	0.00403102	0.591314	0.260913	0.120265	9.09834e-08	0.0162712	0.00318985	0.71479	0.145484
212	0.103267	2.05506e-08	0.0409634	0.00395084	0.590531	0.261288	0.120557	8.80657e-08	0.0162276	0.00323613	0.713683	0.146296
213	0.103854	1.69901e-08	0.0408611	0.0038733	0.589742	0.26167	0.120841	8.5318e-08	0.016184	0.00328425	0.712583	0.147108
214	0.104436	1.38123e-08	0.0407594	0.00379828	0.588947	0.262059	0.121116	8.27285e-08	0.0161403	0.00333425	0.711489	0.14792
215	0.105014	1.10301e-08	0.0406584	0.00372568	0.588146	0.262456	0.121384	8.02852e-08	0.0160966	0.00338618	0.710404	0.14873
216	0.105587	8.65236e-09	0.0405581	0.0036554	0.587339	0.26286	0.121643	7.79759e-08	0.0160528	0.00344007	0.709325	0.149538
217	0.106156	6.68394e-09	0.0404583	0.00358736	0.586527	0.263271	0.121895	7.57881e-08	0.0160089	0.00349599	0.708255	0.150346
218	0.106721	5.12549e-09	0.0403592	0.00352146	0.58571	0.263689	0.122138	7.37092e-08	0.0159649	0.00355397	0.707192	0.151151
219	0.107281	3.97358e-09	0.0402606	0.00345761	0.584887	0.264114	0.122372	7.17262e-08	0.0159209	0.00361408	0.706137	0.151955
220	0.107836	3.22071e-09	0.0401626	0.00339575	0.584061	0.264545	0.122599	6.98261e-08	0.0158768	0.00367635	0.705091	0.152757
221	0.108387	2.85525e-09	0.0400651	0.00333579	0.583229	0.264983	0.122816	6.79956e-08	0.0158326	0.00374085	0.704053	0.153557
222	0.108933	2.8615e-09	0.0399682	0.00327766	0.582394	0.265427	0.123025	6.6221e-08	0.0157883	0.00380763	0.703024	0.154355
223	0.109475	3.21967e-09	0.0398718	0.0032213	0.581554	0.265878	0.123226	6.44887e-08	0.0157439	0.00387675	0.702003	0.15515
224	0.110012	3.90585e-09	0.039776	0.00316664	0.580711	0.266334	0.123417	6.27846e-08	0.0156994	0.00394826	0.700992	0.155943
225	0.110545	4.89206e-09	0.0396806	0.00311362	0.579864	0.266797	0.1236	6.10947e-08	0.0156547	0.00402223	0.69999	0.156733
226	0.111074	6.14619e-09	0.0395857	0.00306218	0.579013	0.267266	0.123774	5.94044e-08	0.01561	0.00409872	0.698998	0.157519
227	0.111597	7.63206e-09	0.0394913	0.00301228	0.578159	0.26774	0.123939	5.76992e-08	0.0155651	0.00417779	0.698015	0.158303
228	0.112117	9.30939e-09	0.0393974	0.00296388	0.577302	0.26822	0.124095	5.59642e-08	0.0155201	0.0042595	0.697042	0.159084
229	0.112631	1.11338e-08	0.0393039	0.00291692	0.576442	0.268706	0.124242	5.41843e-08	0.0154749	0.00434392	0.696079	0.159861
230	0.113141	1.30568e-08	0.0392109	0.00287137	0.575579	0.269197	0.124379	5.23557e-08	0.0154296	0.00443094	0.695126	0.160634
231	0.113647	1.50259e-08	0.0391183	0.0028272	0.574714	0.269694	0.124509	5.05254e-08	0.0153842	0.00451981	0.694183	0.161404
232	0.114148	1.69843e-08	0.0390262	0.00278437	0.573846	0.270195	0.124631	4.87046e-08	0.0153387	0.00461068	0.693249	0.162171
233	0.114644	1.88713e-08	0.0389345	0.00274287	0.572976	0.270703	0.124744	4.68979e-08	0.015293	0.00470377	0.692326	0.162933
234	0.115136	2.06221e-08	0.0388431	0.00270266	0.572103	0.271215	0.124848	4.51097e-08	0.0152472	0.00479934	0.691413	0.163692
235	0.115624	2.21676e-08	0.0387522	0.00266375	0.571228	0.271732	0.124943	4.3344e-08	0.0152012	0.00489759	0.690512	0.164446
236	0.116106	2.34349e-08	0.0386617	0.0026261	0.570352	0.272254	0.125029	4.16047e-08	0.015155	0.00499875	0.689622	0.165196
237	0.116584	2.43468e-08	0.0385716	0.00258972	0.569473	0.272782	0.125104	3.98956e-08	0.0151087	0.005103	0.688744	0.16594
238	0.117058	2.4822e-08	0.0384818	0.00255459	0.568592	0.273313	0.12517	3.82202e-08	0.0150621	0.00521055	0.687879	0.166678
239	0.117527	2.47753e-08	0.0383925	0.00252073	0.56771	0.27385	0.125225	3.65816e-08	0.0150154	0.00532157	0.687027	0.167411
240	0.117991	2.41171e-08	0.0383035	0.00248813	0.566826	0.274392	0.125269	3.49829e-08	0.0149684	0.00543624	0.686188	0.168138
241	0.11845	2.27909e-08	0.0382149	0.00245678	0.565941	0.274937	0.125303	3.34269e-08	0.0149211	0.0055547	0.685363	0.168859
242	0.118905	2.11355e-08	0.0381266	0.00242645	0.565054	0.275488	0.125325	3.19163e-08	0.0148736	0.00567711	0.684552	0.169572
243	0.119356	1.92835e-08	0.0380387	0.00239706	0.564166	0.276043	0.125335	3.04533e-08	0.0148259	0.0058036	0.683756	0.170279
244	0.119802	1.72691e-08	0.0379511	0.00236859	0.563277	0.276601	0.125334	2.90402e-08	0.0147778	0.00593431	0.682975	0.170979
245	0.120244	1.51249e-08	0.0378639	0.00234101	0.562387	0.277165	0.125321	2.7679e-08	0.0147295	0.00606934	0.68221	0.17167
246	0.120682	1.2882e-08	0.0377769	0.0023143	0.561495	0.277732	0.125295	2.63712e-08	0.0146809	0.00620881	0.681461	0.172354
247	0.121115	1.05701e-08	0.0376904	0.00228843	0.560603	0.278303	0.125257	2.51186e-08	0.014632	0.0063528	0.680728	0.17303
248	0.121544	8.21732e-09	0.0376041	0.00226339	0.559711	0.278878	0.125207	2.39222e-08	0.0145827	0.00650141	0.680012	0.173697
249	0.121968	5.8504e-09	0.0375181	0.00223915	0.558817	0.279457	0.125144	2.27833e-08	0.0145332	0.0066547	0.679313	0.174355
250	0.122389	3.49449e-09	0.0374325	0.00221569	0.557923	0.28004	0.125068	2.17026e-08	0.0144833	0.00681275	0.678632	0.175005
251	0.122805	1.1733e-09	0.0373472	0.00219299	0.557029	0.280626	0.124979	2.06809e-08	0.014433	0.00697559	0.677969	0.175644
252	0.123217	0	0.0372621	0.00217103	0.556134	0.281216	0.124876	1.97185e-08	0.0143824	0.00714328	0.677324	0.176274
253	0.123625	0	0.0371774	0.00214979	0.555238	0.28181	0.12476	1.88156e-08	0.0143315	0.00731584	0.676698	0.176895
254	0.124029	0	0.037093	0.00212925	0.554342	0.282407	0.124631	1.79722e-08	0.0142802	0.0074933	0.676091	0.177504
255	0.124428	0	0.0370088	0.00210939	0.553446	0.283007	0.124489	1.71881e-08	0.0142285	0.00767566	0.675503	0.178104
256	0.124824	0	0.036925	0.0020902	0.55255	0.283611	0.124332	1.64628e-08	0.0141764	0.00786292	0.674936	0.178692
257	0.125215	0	0.0368414	0.00207165	0.551654	0.284218	0.124163	1.57957e-08	0.014124	0.00805508	0.674389	0.17927
258	0.125603	0	0.0367581	0.00205373	0.550757	0.284828	0.123979	1.51858e-08	0.0140711	0.00825211	0.673862	0.179836
259	0.125986	0	0.0366751	0.00203643	0.549861	0.285441	0.123781	1.46322e-08	0.0140179	0.00845398	0.673357	0.18039
260	0.126366	0	0.0365923	0.00201971	0.548965	0.286058	0.12357	1.41333e-08	0.0139642	0.00866064	0.672872	0.180933
261	0.126741	0	0.0365098	0.00200358	0.548069	0.286677	0.123345	1.36878e-08	0.0139102	0.00887205	0.67241	0.181463
262	0.127113	0	0.0364276	0.00198802	0.547173	0.287299	0.123106	1.32938e-08	0.0138557	0.00908813	0.671969	0.181981
263	0.12748	0	0.0363456	0.001973	0.546277	0.287924	0.122853	1.29493e-08	0.0138008	0.00930881	0.671551	0.182486
264	0.127844	0	0.0362639	0.00195852	0.545381	0.288552	0.122587	1.26522e-08	0.0137455	0.00953401	0.671155	0.182978
265	0.128204	0	0.0361824	0.00194455	0.544486	0.289183	0.122307	1.24001e-08	0.0136898	0.00976363	0.670783	0.183458
266	0.12856	0	0.0361012	0.0019311	0.543592	0.289816	0.122012	1.21903e-08	0.0136336	0.00999757	0.670433	0.183923
267	0.128912	0	0.0360202	0.00191815	0.542698	0.290452	0.121705	1.202e-08	0.013577	0.0102357	0.670108	0.184375
268	0.129261	0	0.0359394	0.00190567	0.541804	0.29109	0.121383	1.18861e-08	0.01352	0.0104779	0.669806	0.184813
269	0.129606	0	0.0358589	0.00189367	0.540911	0.291731	0.121048	1.17853e-08	0.0134625	0.010724	0.669528	0.185237
270	0.129947	0	0.0357787	0.00188213	0.540019	0.292374	0.1207	1.17142e-08	0.0134046	0.0109739	0.669276	0.185646
271	0.130284	0	0.0356986	0.00187103	0.539127	0.29302	0.120338	1.16689e-08	0.0133463	0.0112275	0.669048	0.18604
272	0.130617	0	0.0356188	0.00186038	0.538236	0.293667	0.119963	1.16456e-08	0.0132875	0.0114844	0.668845	0.18642
273	0.130947	0	0.0355392	0.00185015	0.537346	0.294318	0.119576	1.16401e-08	0.0132282	0.0117447	0.668667	0.186784
274	0.131274	0	0.0354598	0.00184035	0.536456	0.29497	0.119175	1.1648e-08	0.0131685	0.012008	0.668516	0.187133
275	0.131596	0	0.0353807	0.00183095	0.535568	0.295624	0.118761	1.16648e-08	0.0131084	0.0122742	0.66839	0.187467
276	0.131915	0	0.0353017	0.00182196	0.53468	0.296281	0.118335	1.16856e-08	0.0130478	0.0125431	0.66829	0.187784
277	0.132231	0	0.035223	0.00181336	0.533794	0.296939	0.117896	1.17054e-08	0.0129868	0.0128144	0.668217	0.188085
278	0.132543	0	0.0351445	0.00180515	0.532908	0.297599	0.117445	1.1719e-08	0.0129253	0.0130879	0.668171	0.18837
279	0.132851	0	0.0350662	0.00179732	0.532023	0.298262	0.116982	1.17209e-08	0.0128634	0.0133633	0.668152	0.188639
280	0.133156	1.89985e-09	0.0349881	0.00178986	0.53114	0.298926	0.116507	1.17054e-08	0.012801	0.0136405	0.668161	0.18889
281	0.133458	4.24937e-09	0.0349102	0.00178278	0.530257	0.299592	0.116021	1.16666e-08	0.0127382	0.0139191	0.668197	0.189125
282	0.133756	6.62924e-09	0.0348325	0.00177605	0.529376	0.30026	0.115524	1.15983e-08	0.012675	0.0141988	0.66826	0.189342
283	0.134051	9.0155e-09	0.034755	0.00176968	0.528495	0.300929	0.115015	1.14944e-08	0.0126113	0.0144795	0.668352	0.189542
284	0.134342	1.13827e-08	0.0346777	0.00176367	0.527616	0.3016	0.114495	1.13481e-08	0.0125471	0.0147607	0.668472	0.189725
285	0.13463	1.37038e-08	0.0346006	0.001758	0.526738	0.302273	0.113965	1.11528e-08	0.0124826	0.0150421	0.668621	0.189889
286	0.134915	1.59504e-08	0.0345237	0.00175268	0.525862	0.302947	0.113425	1.09015e-08	0.0124176	0.0153236	0.668798	0.190036
287	0.135196	1.80926e-08	0.034447	0.00174771	0.524986	0.303623	0.112875	1.05869e-08	0.0123522	0.0156046	0.669004	0.190164
288	0.135474	2.0099e-08	0.0343705	0.00174307	0.524112	0.3043	0.112316	1.02018e-08	0.0122864	0.0158849	0.66924	0.190273
289	0.135749	2.19366e-08	0.0342942	0.00173878	0.52324	0.304979	0.111747	9.7833e-09	0.0122201	0.0161643	0.669504	0.190365
290	0.13602	2.3571e-08	0.034218	0.00173482	0.522368	0.305659	0.111169	9.36302e-09	0.0121535	0.0164424	0.669797	0.190438
291	0.136288	2.49664e-08	0.0341421	0.0017312	0.521498	0.30634	0.110583	8.94317e-09	0.0120865	0.0167188	0.670117	0.190494
292	0.136553	2.60853e-08	0.0340663	0.00172791	0.520629	0.307023	0.10999	8.52581e-09	0.0120191	0.016993	0.670465	0.190533
293	0.136815	2.68888e-08	0.0339907	0.00172496	0.519762	0.307707	0.10939	8.11288e-09	0.0119514	0.0172647	0.67084	0.190554
294	0.137074	2.73367e-08	0.0339153	0.00172235	0.518896	0.308392	0.108784	7.70621e-09	0.0118834	0.0175334	0.671241	0.190559
295	0.13733	2.73871e-08	0.0338401	0.00172007	0.518032	0.309079	0.108172	7.3075e-09	0.0118151	0.0177987	0.671668	0.190546
296	0.137582	2.69965e-08	0.033765	0.00171814	0.517169	0.309766	0.107556	6.91831e-09	0.0117466	0.0180603	0.67212	0.190517
297	0.137832	2.61202e-08	0.0336901	0.00171654	0.516307	0.310455	0.106935	6.54012e-09	0.0116778	0.0183178	0.672596	0.190472
298	0.138078	2.4734e-08	0.0336154	0.00171529	0.515447	0.311144	0.106311	6.17423e-09	0.0116088	0.0185707	0.673098	0.190411
299	0.138321	2.29776e-08	0.0335409	0.00171434	0.514588	0.311835	0.105684	5.82187e-09	0.0115397	0.0188189	0.673622	0.190335
300	0.138562	2.09181e-08	0.0334666	0.00171368	0.513731	0.312527	0.105055	5.48412e-09	0.0114703	0.0190619	0.67417	0.190243
301	0.138799	1.85958e-08	0.0333924	0.00171332	0.512876	0.313219	0.104424	5.16194e-09	0.0114008	0.0192994	0.67474	0.190136
302	0.139034	1.60495e-08	0.0333183	0.00171326	0.512023	0.313912	0.103792	4.85618e-09	0.0113312	0.0195311	0.675332	0.190014
303	0.139265	1.33166e-08	0.0332445	0.00171349	0.511171	0.314606	0.10316	4.56755e-09	0.0112615	0.0197567	0.675945	0.189877
304	0.139494	1.04328e-08	0.0331708	0.00171401	0.510321	0.315301	0.102528	4.29664e-09	0.0111916	0.0199759	0.676578	0.189726
305	0.139719	7.43251e-09	0.0330973	0.00171483	0.509472	0.315996	0.101896	4.04393e-09	0.0111218	0.0201885	0.677232	0.189562
306	0.139942	4.34876e-09	0.0330239	0.00171593	0.508626	0.316692	0.101266	3.80977e-09	0.0110518	0.0203941	0.677904	0.189384
307	0.140162	1.21298e-09	0.0329507	0.00171732	0.507781	0.317389	0.100637	3.59439e-09	0.0109819	0.0205926	0.678595	0.189193
308	0.140379	0	0.0328776	0.001719	0.506938	0.318086	0.100011	3.39789e-09	0.0109119	0.0207836	0.679304	0.188989
309	0.140593	0	0.0328047	0.00172097	0.506097	0.318784	0.0993883	3.22026e-09	0.010842	0.0209671	0.680029	0.188773
310	0.140805	0	0.0327319	0.00172322	0.505258	0.319482	0.0987688	3.06134e-09	0.0107721	0.0211426	0.680771	0.188545
311	0.141013	0	0.0326593	0.00172577	0.504421	0.32018	0.0981534	2.92089e-09	0.0107023	0.0213101	0.681528	0.188306
312	0.141219	0	0.0325869	0.00172859	0.503586	0.32088	0.0975426	2.79851e-09	0.0106326	0.0214693	0.6823	0.188055
313	0.141422	0	0.0325146	0.00173171	0.502752	0.321579	0.0969369	2.69371e-09	0.010563	0.0216201	0.683086	0.187794
314	0.141623	0	0.0324424	0.00173511	0.501921	0.322279	0.0963369	2.60583e-09	0.0104935	0.0217624	0.683885	0.187522
315	0.14182	0	0.0323704	0.0017388	0.501092	0.322979	0.0957431	2.53414e-09	0.0104241	0.0218958	0.684697	0.18724
316	0.142015	0	0.0322985	0.00174277	0.500264	0.323679	0.095156	2.47776e-09	0.010355	0.0220204	0.685519	0.186949
317	0.142207	0	0.0322268	0.00174704	0.499439	0.32438	0.094576	2.43569e-09	0.010286	0.0221359	0.686353	0.18665
318	0.142397	0	0.0321552	0.00175158	0.498616	0.325081	0.0940038	2.4068e-09	0.0102172	0.0222423	0.687195	0.186341
319	0.142583	0	0.0320838	0.00175642	0.497795	0.325782	0.0934397	2.38986e-09	0.0101486	0.0223394	0.688047	0.186025
320	0.142767	0	0.0320125	0.00176154	0.496976	0.326483	0.0928842	2.3835e-09	0.0100803	0.0224271	0.688907	0.185701
321	0.142949	0	0.0319413	0.00176696	0.496159	0.327184	0.0923379	2.38622e-09	0.0100123	0.0225055	0.689774	0.185371
322	0.143128	0	0.0318703	0.00177266	0.495345	0.327885	0.0918012	2.39643e-09	0.00994455	0.0225743	0.690646	0.185034
323	0.143304	0	0.0317994	0.00177865	0.494532	0.328586	0.0912745	2.41237e-09	0.00987711	0.0226335	0.691524	0.184691
324	0.143478	0	0.0317286	0.00178494	0.493722	0.329287	0.0907583	2.4322e-09	0.00981001	0.0226831	0.692406	0.184343
325	0.143649	0	0.031658	0.00179151	0.492914	0.329988	0.090253	2.45394e-09	0.00974326	0.0227231	0.693291	0.183989
326	0.143817	0	0.0315875	0.00179838	0.492108	0.330689	0.0897591	2.47549e-09	0.00967688	0.0227534	0.694178	0.183632
327	0.143983	0	0.0315171	0.00180555	0.491305	0.331389	0.089277	2.49462e-09	0.00961088	0.022774	0.695067	0.183271
328	0.144146	0	0.0314468	0.00181301	0.490504	0.33209	0.0888072	2.50898e-09	0.0095453	0.0227849	0.695956	0.182907
329	0.144307	0	0.0313767	0.00182077	0.489705	0.33279	0.08835	2.5161e-09	0.00948015	0.0227862	0.696843	0.18254
330	0.144466	0	0.0313067	0.00182882	0.488909	0.33349	0.0879059	2.5134e-09	0.00941545	0.0227777	0.697729	0.182172
331	0.144621	0	0.0312368	0.00183718	0.488115	0.334189	0.0874752	2.49815e-09	0.00935121	0.0227597	0.698612	0.181802
332	0.144775	0	0.0311671	0.00184584	0.487324	0.334888	0.0870584	2.46752e-09	0.00928746	0.0227321	0.69949	0.181432
333	0.144926	0	0.0310974	0.00185481	0.486535	0.335587	0.0866558	2.41855e-09	0.00922422	0.022695	0.700364	0.181061
334	0.145074	0	0.0310279	0.00186408	0.485749	0.336285	0.0862679	2.34816e-09	0.0091615	0.0226484	0.701231	0.180691
335	0.14522	0	0.0309585	0.00187366	0.484965	0.336983	0.0858949	2.25314e-09	0.00909933	0.0225925	0.70209	0.180323
336	0.145363	0	0.0308892	0.00188356	0.484183	0.33768	0.085537	2.13591e-09	0.00903772	0.0225276	0.702942	0.179956
337	0.145505	0	0.0308201	0.00189376	0.483405	0.338377	0.0851929	2.02047e-09	0.00897666	0.0224554	0.703784	0.179591
338	0.145643	0	0.030751	0.00190428	0.482628	0.339073	0.0848623	1.90991e-09	0.00891616	0.0223763	0.704618	0.179227
339	0.145779	0	0.0306821	0.00191512	0.481855	0.339769	0.0845452	1.80423e-09	0.00885621	0.0222906	0.705442	0.178866
340	0.145913	0	0.0306132	0.00192628	0.481084	0.340463	0.0842415	1.70343e-09	0.00879683	0.0221987	0.706255	0.178508
341	0.146045	0	0.0305445	0.00193777	0.480316	0.341157	0.0839513	1.60749e-09	0.00873803	0.0221009	0.707058	0.178152
342	0.146174	0	0.0304759	0.00194958	0.47955	0.341851	0.0836744	1.51637e-09	0.0086798	0.0219975	0.707848	0.1778
343	0.1463	0	0.0304074	0.00196172	0.478787	0.342543	0.0834108	1.43e-09	0.00862215	0.0218887	0.708627	0.177451
344	0.146425	3.23108e-09	0.030339	0.00197419	0.478027	0.343235	0.0831603	1.34833e-09	0.00856509	0.0217749	0.709393	0.177107
345	0.146547	7.05639e-09	0.0302707	0.001987	0.47727	0.343926	0.0829229	1.27127e-09	0.00850861	0.0216563	0.710146	0.176766
346	0.146666	1.09213e-08	0.0302025	0.00200015	0.476516	0.344615	0.0826985	1.19872e-09	0.00845272	0.0215334	0.710885	0.17643
347	0.146784	1.47991e-08	0.0301344	0.00201363	0.475764	0.345304	0.0824869	1.13057e-09	0.00839742	0.0214062	0.71161	0.176099
348	0.146899	1.86616e-08	0.0300664	0.00202747	0.475015	0.345992	0.082288	1.06669e-09	0.00834272	0.0212751	0.712321	0.175773
349	0.147011	2.24789e-08	0.0299985	0.00204165	0.47427	0.346679	0.0821017	1.00695e-09	0.00828861	0.0211405	0.713017	0.175453
350	0.147122	2.62199e-08	0.0299307	0.00205619	0.473527	0.347365	0.0819279	9.51177e-10	0.00823509	0.0210025	0.713697	0.175137
351	0.14723	2.98521e-08	0.029863	0.00207109	0.472787	0.348049	0.0817662	8.99207e-10	0.00818216	0.0208614	0.714362	0.174828
352	0.147335	3.33414e-08	0.0297954	0.00208634	0.47205	0.348733	0.0816167	8.50852e-10	0.00812982	0.0207175	0.715012	0.174524
353	0.147439	3.66522e-08	0.0297279	0.00210196	0.471316	0.349415	0.0814792	8.05912e-10	0.00807807	0.0205711	0.715645	0.174226
354	0.14754	3.97476e-08	0.0296605	0.00211795	0.470585	0.350096	0.0813533	7.64171e-10	0.0080269	0.0204223	0.716263	0.173935
355	0.147639	4.25892e-08	0.0295931	0.00213431	0.469858	0.350776	0.081239	7.25397e-10	0.00797632	0.0202715	0.716864	0.17365
356	0.147736	4.51369e-08	0.0295259	0.00215105	0.469133	0.351454	0.0811361	6.89346e-10	0.00792632	0.0201189	0.717448	0.173371
357	0.14783	4.73495e-08	0.0294588	0.00216817	0.468412	0.352131	0.0810442	6.55756e-10	0.00787689	0.0199647	0.718016	0.173098
358	0.147922	4.91842e-08	0.0293917	0.00218568	0.467693	0.352807	0.0809633	6.24354e-10	0.00782803	0.0198092	0.718567	0.172832
359	0.148012	5.05967e-08	0.0293247	0.00220358	0.466978	0.353481	0.080893	5.94849e-10	0.00777973	0.0196526	0.719101	0.172573
360	0.1481	5.15413e-08	0.0292579	0.00222187	0.466266	0.354154	0.0808331	5.66938e-10	0.00773199	0.0194951	0.719619	0.172321
361	0.148185	5.19707e-08	0.0291911	0.00224057	0.465558	0.354825	0.0807834	5.40299e-10	0.0076848	0.019337	0.72012	0.172075
362	0.148269	5.18365e-08	0.0291243	0.00225967	0.464853	0.355495	0.0807435	5.14601e-10	0.00763815	0.0191785	0.720604	0.171836
363	0.14835	5.10884e-08	0.0290577	0.00227918	0.464151	0.356163	0.0807132	4.89493e-10	0.00759204	0.0190198	0.721071	0.171604
364	0.148428	4.96749e-08	0.0289912	0.0022991	0.463452	0.356829	0.0806923	4.64613e-10	0.00754645	0.018861	0.721522	0.171378

## Sheet: Fig2 (all variants)
time (days)	susceptible	vaccinated	infected WT	recovered WT	infected Alpha	recovered Alpha	infected Beta	recovered Beta	infected Gamma	recovered Gamma
0	0.34909	0.5	0.0534108	0.0891676	0.0014961	0.00553557	0.0004641	0.0007748	1.3e-05	4.81e-05
1	0.346693	0.502447	0.0533476	0.0890702	0.00149451	0.00553002	0.000471349	0.000868693	1.51552e-05	6.28699e-05
2	0.344302	0.50486	0.0532848	0.0889826	0.00149316	0.00552617	0.000478332	0.000972862	1.76516e-05	8.2083e-05
3	0.341916	0.507239	0.0532223	0.0889057	0.00149209	0.00552455	0.000485033	0.00108829	2.05407e-05	0.00010711
4	0.33953	0.509582	0.0531598	0.0888405	0.00149132	0.00552582	0.000491438	0.001216	2.38802e-05	0.000139616
5	0.337141	0.511889	0.0530972	0.0887881	0.00149091	0.00553059	0.000497534	0.00135717	2.77351e-05	0.000181221
6	0.334745	0.514157	0.0530344	0.0887498	0.00149092	0.00553988	0.000503306	0.00151303	3.21817e-05	0.000234619
7	0.332335	0.516385	0.0529711	0.0887267	0.0014914	0.00555522	0.000508739	0.00168488	3.73083e-05	0.000303695
8	0.329907	0.51857	0.052907	0.0887201	0.00149244	0.00557862	0.000513817	0.0018741	4.32149e-05	0.000393516
9	0.327451	0.520708	0.0528417	0.0887313	0.00149411	0.00561257	0.000518526	0.00208212	5.00131e-05	0.000510341
10	0.32496	0.522794	0.0527748	0.0887616	0.0014965	0.00566004	0.000522847	0.00231046	5.78265e-05	0.000661614
11	0.322423	0.524824	0.0527058	0.0888124	0.00149973	0.00572451	0.000526766	0.0025607	6.67904e-05	0.000855967
12	0.319828	0.526791	0.052634	0.0888848	0.00150391	0.00581138	0.000530262	0.00283423	7.70437e-05	0.00110528
13	0.317163	0.528686	0.0525587	0.0889802	0.00150917	0.00592583	0.000533317	0.00313278	8.87611e-05	0.00142229
14	0.31441	0.530503	0.0524791	0.0891002	0.00151567	0.00607318	0.00053591	0.00345849	0.000102159	0.00182249
15	0.311547	0.532228	0.0523942	0.0892459	0.00152359	0.00626302	0.000538016	0.00381324	0.000117467	0.00233014
16	0.308545	0.533842	0.0523021	0.0894172	0.00153313	0.00650923	0.000539605	0.00419856	0.000134925	0.00297835
17	0.305368	0.535323	0.0522007	0.0896137	0.00154452	0.00682998	0.000540642	0.00461572	0.000154783	0.00380904
18	0.301974	0.536641	0.0520876	0.0898341	0.001558	0.00724774	0.000541086	0.00506564	0.000177307	0.00487295
19	0.298316	0.537762	0.0519596	0.0900761	0.00157386	0.00778926	0.000540894	0.00554898	0.00020277	0.00622967
20	0.29434	0.538647	0.0518132	0.090337	0.00159239	0.0084856	0.000540015	0.00606607	0.000231459	0.00794758
21	0.289985	0.539249	0.0516446	0.0906131	0.00161392	0.0093721	0.000538396	0.00661695	0.000263672	0.0101039
22	0.285211	0.53953	0.0514502	0.0909008	0.00163876	0.0104844	0.000535997	0.007201	0.000299607	0.012748
23	0.279958	0.539432	0.0512252	0.0911929	0.00166726	0.0118734	0.000532762	0.00781612	0.000339453	0.0159624
24	0.27405	0.538834	0.0509588	0.091475	0.00169996	0.0136254	0.000528552	0.00845883	0.000383675	0.0199853
25	0.267334	0.53761	0.0506403	0.0917296	0.00173734	0.0158387	0.000523238	0.00912336	0.000432503	0.0250306
26	0.259686	0.535631	0.0502587	0.0919364	0.00177983	0.018623	0.000516703	0.00980169	0.000485906	0.0312803
27	0.251011	0.532766	0.0498026	0.0920724	0.00182781	0.0220993	0.000508844	0.0104834	0.000543593	0.0388849
28	0.241243	0.528879	0.0492609	0.0921119	0.0018816	0.0263994	0.000499571	0.011156	0.000605014	0.0479635
29	0.230343	0.523834	0.0486221	0.0920264	0.0019415	0.0316669	0.000488807	0.0118044	0.000669361	0.0586033
30	0.218303	0.517491	0.0478747	0.0917844	0.00200771	0.0380562	0.000476487	0.0124113	0.000735563	0.07086
31	0.205142	0.509706	0.0470069	0.0913519	0.00208042	0.0457331	0.000462561	0.0129573	0.000802294	0.0847577
32	0.190881	0.500338	0.0460073	0.0906959	0.00215977	0.0548629	0.000446978	0.0134219	0.000868221	0.100318
33	0.175641	0.489318	0.0448706	0.0897954	0.00224566	0.0655746	0.00042976	0.013789	0.000932027	0.117404
34	0.159844	0.476667	0.0436	0.0886239	0.00233742	0.0780033	0.000411116	0.0140411	0.000990917	0.135482
35	0.143891	0.462458	0.0422028	0.087166	0.00243429	0.0922364	0.000391279	0.0141661	0.00104249	0.154011
36	0.128144	0.446812	0.0406901	0.0854189	0.00253545	0.108308	0.000370497	0.0141576	0.00108494	0.172478
37	0.112921	0.429896	0.0390772	0.0833925	0.00264005	0.126199	0.00034903	0.0140155	0.00111698	0.190393
38	0.0984953	0.411927	0.0373832	0.0811091	0.00274714	0.145837	0.000327154	0.0137455	0.00113796	0.207291
39	0.0851012	0.393169	0.0356312	0.0786041	0.00285577	0.167095	0.000305155	0.0133593	0.00114774	0.222731
40	0.0729283	0.373935	0.033848	0.0759253	0.0029649	0.189793	0.000283334	0.0128748	0.00114678	0.2363
41	0.0621239	0.354585	0.0320648	0.0731332	0.00307343	0.2137	0.000262007	0.0123156	0.0011361	0.247606
42	0.0527931	0.335528	0.0303163	0.070301	0.00318023	0.238527	0.000241501	0.0117115	0.00111731	0.256284
43	0.0449368	0.317118	0.0286327	0.0674939	0.0032843	0.263971	0.00022208	0.0110889	0.001092	0.26216
44	0.0383386	0.299406	0.0270176	0.0647214	0.00338528	0.289819	0.000203744	0.0104492	0.00106054	0.265599
45	0.0328542	0.282517	0.0254813	0.0620134	0.00348267	0.315847	0.000186542	0.00980488	0.00102415	0.26679
46	0.0283483	0.266551	0.0240319	0.0593961	0.00357606	0.341843	0.000170505	0.00916691	0.000984031	0.265932
47	0.0246866	0.251571	0.0226741	0.0568887	0.00366513	0.367615	0.000155636	0.00854403	0.000941263	0.263259
48	0.0217365	0.2376	0.0214091	0.0545039	0.00374964	0.392985	0.000141912	0.0079426	0.000896831	0.259035
49	0.0193748	0.224637	0.0202362	0.0522498	0.00382947	0.417807	0.000129286	0.0073673	0.00085158	0.253518
50	0.0174994	0.212651	0.0191524	0.0501294	0.00390461	0.441975	0.0001177	0.00682083	0.000806175	0.246943
51	0.0160242	0.201602	0.0181535	0.0481425	0.0039751	0.465399	0.000107091	0.0063048	0.000761165	0.23953
52	0.0148787	0.191444	0.0172352	0.0462868	0.00404099	0.488004	9.73953e-05	0.00582005	0.000716997	0.231476
53	0.0140079	0.182123	0.0163925	0.0445583	0.0041024	0.509734	8.8549e-05	0.00536664	0.000674016	0.222953
54	0.0133686	0.173582	0.01562	0.0429511	0.00415944	0.530546	8.04863e-05	0.00494398	0.000632479	0.214115
55	0.0129175	0.165764	0.0149124	0.0414592	0.0042123	0.55042	7.31428e-05	0.00455109	0.000592576	0.205098
56	0.0126217	0.158609	0.0142643	0.0400749	0.00426115	0.569351	6.64604e-05	0.00418662	0.000554417	0.196011
57	0.0124545	0.15206	0.0136705	0.0387909	0.00430619	0.587342	6.03842e-05	0.00384917	0.000518076	0.186949
58	0.0123947	0.146065	0.0131263	0.0376002	0.00434762	0.6044	5.48624e-05	0.00353732	0.000483601	0.17799
59	0.0124268	0.140578	0.0126274	0.0364963	0.00438561	0.620539	4.98465e-05	0.00324959	0.000451007	0.169197
60	0.0125407	0.135555	0.0121698	0.0354728	0.00442035	0.635775	4.52909e-05	0.00298449	0.000420277	0.160616
61	0.0127319	0.130957	0.0117501	0.0345238	0.00445205	0.650133	4.11533e-05	0.00274049	0.000391368	0.152279
62	0.0129897	0.126745	0.0113647	0.0336438	0.0044809	0.663636	3.73877e-05	0.00251596	0.000364234	0.144222
63	0.013303	0.122883	0.0110104	0.0328273	0.00450708	0.676319	3.39608e-05	0.00230944	0.000338811	0.136467
64	0.0136659	0.119342	0.0106844	0.0320688	0.00453076	0.688218	3.08473e-05	0.00211964	0.000315017	0.129025
65	0.0140732	0.116092	0.0103841	0.0313633	0.00455208	0.699368	2.80227e-05	0.00194534	0.000292775	0.121901
66	0.0145204	0.113107	0.0101071	0.0307063	0.00457121	0.709804	2.54632e-05	0.00178537	0.000272006	0.115101
67	0.0150035	0.110363	0.00985127	0.0300936	0.00458827	0.71956	2.31462e-05	0.00163865	0.000252636	0.108626
68	0.0155195	0.107838	0.00961463	0.0295215	0.00460341	0.72867	2.10497e-05	0.00150414	0.000234591	0.102473
69	0.0160659	0.105513	0.0093954	0.0289865	0.00461678	0.737164	1.91528e-05	0.00138086	0.000217798	0.0966402
70	0.016641	0.103371	0.00919202	0.0284859	0.00462848	0.745075	1.74353e-05	0.00126793	0.000202189	0.0911191
71	0.0172438	0.101396	0.00900314	0.0280171	0.00463866	0.752433	1.58779e-05	0.0011645	0.000187694	0.0859003
72	0.0178739	0.0995765	0.0088276	0.0275781	0.00464743	0.759267	1.44622e-05	0.00106979	0.000174246	0.0809713
73	0.0185317	0.0979013	0.00866446	0.0271672	0.00465491	0.765606	1.31707e-05	0.000983109	0.000161783	0.0763168
74	0.0192138	0.0963585	0.0085126	0.0267822	0.0046612	0.77148	1.19894e-05	0.000903662	0.000150228	0.071926
75	0.0199152	0.0949347	0.0083708	0.0264204	0.00466639	0.776919	1.09116e-05	0.000830728	0.000139505	0.0677924
76	0.0206368	0.0936219	0.00823832	0.0260799	0.00467054	0.781947	9.93016e-06	0.000763821	0.00012956	0.0639019
77	0.0213793	0.0924126	0.00811448	0.0257594	0.00467373	0.786588	9.0382e-06	0.000702482	0.000120338	0.060241
78	0.0221426	0.0912996	0.00799862	0.0254571	0.00467602	0.790863	8.22903e-06	0.000646275	0.000111789	0.0567969
79	0.0229268	0.0902761	0.00789012	0.0251719	0.00467746	0.794794	7.49606e-06	0.000594787	0.000103865	0.0535576
80	0.023731	0.0893358	0.00778838	0.0249023	0.00467812	0.798402	6.83288e-06	0.000547632	9.65215e-05	0.0505118
81	0.0245544	0.0884726	0.00769286	0.0246472	0.00467805	0.801706	6.23322e-06	0.000504444	8.97171e-05	0.0476488
82	0.0253956	0.0876809	0.00760305	0.0244055	0.00467731	0.804725	5.69097e-06	0.000464881	8.34127e-05	0.0449588
83	0.0262529	0.0869554	0.00751844	0.0241762	0.00467596	0.807477	5.20017e-06	0.000428628	7.75721e-05	0.0424325
84	0.0271242	0.0862914	0.00743861	0.0239583	0.00467405	0.80998	4.75501e-06	0.000395391	7.21621e-05	0.0400616
85	0.028007	0.0856843	0.00736312	0.0237511	0.00467162	0.812248	4.34985e-06	0.000364899	6.71525e-05	0.0378384
86	0.0288984	0.0851301	0.00729161	0.0235537	0.00466873	0.814298	3.97917e-06	0.000336908	6.25158e-05	0.0357557
87	0.0297952	0.0846252	0.00722373	0.0233657	0.00466542	0.816144	3.63768e-06	0.000311194	5.82272e-05	0.0338073
88	0.0306984	0.0841667	0.00715923	0.0231862	0.00466172	0.8178	3.32338e-06	0.000287528	5.4253e-05	0.0319821
89	0.03161	0.0837527	0.00709792	0.0230147	0.00465766	0.819278	3.03564e-06	0.000265736	5.05652e-05	0.0302698
90	0.0325303	0.0833807	0.0070396	0.0228506	0.00465325	0.820587	2.77277e-06	0.000245685	4.7144e-05	0.028663
91	0.0334592	0.0830489	0.00698407	0.0226936	0.00464852	0.821737	2.53313e-06	0.000227243	4.39706e-05	0.0271547
92	0.0343966	0.082755	0.00693116	0.0225431	0.0046435	0.822739	2.31508e-06	0.000210287	4.10271e-05	0.0257385
93	0.0353423	0.0824974	0.00688069	0.0223987	0.00463819	0.823599	2.11701e-06	0.000194702	3.82967e-05	0.0244082
94	0.0362958	0.082274	0.00683249	0.02226	0.00463262	0.824329	1.93735e-06	0.000180376	3.57636e-05	0.0231582
95	0.0372567	0.0820832	0.00678639	0.0221267	0.00462681	0.824935	1.77454e-06	0.000167204	3.34128e-05	0.0219833
96	0.0382241	0.0819235	0.00674226	0.0219983	0.00462079	0.825425	1.62702e-06	0.000155091	3.12307e-05	0.0208786
97	0.0391972	0.0817931	0.00669996	0.0218746	0.00461455	0.825806	1.4933e-06	0.000143943	2.92042e-05	0.0198398
98	0.0401749	0.0816908	0.00665934	0.0217552	0.00460813	0.826086	1.37187e-06	0.000133676	2.73217e-05	0.0188629
99	0.0411561	0.0816151	0.00662028	0.0216399	0.00460155	0.826272	1.26127e-06	0.000124212	2.55722e-05	0.0179444
100	0.0421395	0.0815649	0.00658267	0.0215283	0.00459481	0.826368	1.16004e-06	0.000115478	2.39459e-05	0.0170811
101	0.0431235	0.0815389	0.0065464	0.0214204	0.00458793	0.826382	1.06677e-06	0.000107408	2.24341e-05	0.0162704
102	0.0441066	0.0815362	0.00651136	0.0213158	0.00458093	0.826317	9.80058e-07	9.99423e-05	2.10287e-05	0.0155099
103	0.0450889	0.0815559	0.0064775	0.0212144	0.00457381	0.82618	8.9946e-07	9.30231e-05	1.97199e-05	0.0147955
104	0.0460713	0.0815972	0.00644474	0.021116	0.00456659	0.825975	8.25029e-07	8.66086e-05	1.84996e-05	0.0141231
105	0.0470537	0.0816594	0.00641302	0.0210204	0.00455927	0.825706	7.56491e-07	8.06657e-05	1.7362e-05	0.0134899
106	0.0480361	0.0817418	0.0063823	0.0209274	0.00455185	0.825375	6.93563e-07	7.5163e-05	1.63016e-05	0.0128935
107	0.0490182	0.0818439	0.00635251	0.0208369	0.00454435	0.824987	6.35956e-07	7.00701e-05	1.53133e-05	0.0123314
108	0.0499999	0.0819648	0.0063236	0.0207488	0.00453676	0.824544	5.83374e-07	6.53581e-05	1.4392e-05	0.0118014
109	0.0509809	0.0821042	0.00629552	0.0206629	0.0045291	0.824051	5.35513e-07	6.09994e-05	1.35331e-05	0.0113013
110	0.0519611	0.0822612	0.00626823	0.0205791	0.00452137	0.823509	4.92062e-07	5.69676e-05	1.27321e-05	0.0108292
111	0.0529402	0.0824355	0.00624167	0.0204973	0.00451357	0.822923	4.52704e-07	5.32377e-05	1.19849e-05	0.0103833
112	0.0539177	0.0826264	0.0062158	0.0204174	0.00450571	0.822294	4.17112e-07	4.9786e-05	1.12876e-05	0.0099619
113	0.0548933	0.0828336	0.00619059	0.0203392	0.00449779	0.821624	3.84955e-07	4.65902e-05	1.06364e-05	0.00956343
114	0.0558667	0.0830564	0.00616599	0.0202627	0.00448983	0.820918	3.55892e-07	4.36291e-05	1.00279e-05	0.0091865
115	0.0568373	0.0832944	0.00614197	0.0201878	0.00448182	0.820176	3.29577e-07	4.08831e-05	9.45913e-06	0.00882987
116	0.0578046	0.0835473	0.00611848	0.0201144	0.00447377	0.819401	3.05656e-07	3.83337e-05	8.92706e-06	0.00849244
117	0.0587682	0.0838146	0.00609551	0.0200424	0.00446568	0.818596	2.83766e-07	3.59637e-05	8.42909e-06	0.00817323
118	0.0597274	0.0840959	0.00607301	0.0199717	0.00445757	0.817761	2.63541e-07	3.37574e-05	7.96285e-06	0.00787143
119	0.0606817	0.0843909	0.00605096	0.0199023	0.00444943	0.816899	2.44603e-07	3.17004e-05	7.52623e-06	0.00758636
120	0.0616303	0.0846993	0.00602933	0.0198342	0.00444126	0.816011	2.26569e-07	2.97793e-05	7.11737e-06	0.0073175
121	0.062573	0.0850208	0.00600811	0.0197672	0.00443308	0.815099	2.09218e-07	2.79821e-05	6.73424e-06	0.00706401
122	0.0635103	0.085355	0.00598726	0.0197013	0.00442488	0.814164	1.92841e-07	2.62987e-05	6.37412e-06	0.00682404
123	0.0644423	0.0857016	0.00596678	0.0196365	0.00441667	0.813208	1.77472e-07	2.47228e-05	6.03565e-06	0.00659675
124	0.0653688	0.0860605	0.00594665	0.0195726	0.00440844	0.812232	1.63111e-07	2.32486e-05	5.71758e-06	0.00638143
125	0.0662899	0.0864312	0.00592685	0.0195097	0.00440019	0.811237	1.49756e-07	2.18703e-05	5.41869e-06	0.00617736
126	0.0672054	0.0868136	0.00590736	0.0194478	0.00439194	0.810224	1.37396e-07	2.05823e-05	5.13783e-06	0.0059839
127	0.0681153	0.0872073	0.00588819	0.0193866	0.00438367	0.809194	1.26016e-07	1.93793e-05	4.87392e-06	0.00580042
128	0.0690194	0.0876122	0.00586929	0.0193263	0.00437539	0.808148	1.15596e-07	1.8256e-05	4.62588e-06	0.00562632
129	0.0699178	0.0880279	0.00585068	0.0192668	0.0043671	0.807087	1.06109e-07	1.72075e-05	4.39272e-06	0.00546104
130	0.0708102	0.0884543	0.00583232	0.0192081	0.00435881	0.806012	9.75239e-08	1.6229e-05	4.17347e-06	0.00530406
131	0.0716967	0.0888911	0.00581422	0.01915	0.00435051	0.804923	8.98031e-08	1.53159e-05	3.96724e-06	0.00515488
132	0.0725771	0.0893382	0.00579635	0.0190926	0.0043422	0.803822	8.2904e-08	1.44638e-05	3.77315e-06	0.00501305
133	0.0734513	0.0897952	0.00577871	0.0190359	0.00433389	0.80271	7.67781e-08	1.36684e-05	3.59041e-06	0.00487814
134	0.0743193	0.0902619	0.00576129	0.0189798	0.00432558	0.801586	7.13717e-08	1.29256e-05	3.41825e-06	0.00474976
135	0.0751808	0.0907383	0.00574407	0.0189243	0.00431727	0.800452	6.66255e-08	1.22317e-05	3.25595e-06	0.00462755
136	0.0760358	0.0912241	0.00572705	0.0188694	0.00430895	0.799309	6.24744e-08	1.1583e-05	3.10286e-06	0.00451119
137	0.0768842	0.091719	0.00571022	0.018815	0.00430064	0.798157	5.88482e-08	1.09759e-05	2.95836e-06	0.00440038
138	0.0777259	0.0922231	0.00569356	0.0187611	0.00429233	0.796996	5.56708e-08	1.04073e-05	2.82189e-06	0.00429488
139	0.0785606	0.0927359	0.00567707	0.0187077	0.00428402	0.795828	5.28608e-08	9.87403e-06	2.69292e-06	0.00419445
140	0.0793884	0.0932575	0.00566075	0.0186548	0.00427572	0.794652	5.03311e-08	9.37318e-06	2.57099e-06	0.00409891
141	0.0802091	0.0937876	0.00564458	0.0186023	0.00426742	0.79347	4.79892e-08	8.90204e-06	2.45568e-06	0.0040081
142	0.0810224	0.0943261	0.00562856	0.0185503	0.00425913	0.792281	4.5737e-08	8.45809e-06	2.34662e-06	0.0039219
143	0.0818284	0.0948729	0.00561268	0.0184988	0.00425084	0.791086	4.3471e-08	8.03901e-06	2.24349e-06	0.00384022
144	0.0826268	0.0954278	0.00559694	0.0184477	0.00424256	0.789885	4.1082e-08	7.64264e-06	2.14602e-06	0.003763
145	0.0834175	0.0959907	0.00558134	0.018397	0.00423429	0.78868	3.84553e-08	7.26705e-06	2.05397e-06	0.00369023
146	0.0842006	0.0965614	0.00556586	0.0183467	0.00422604	0.787469	3.56922e-08	6.91073e-06	1.96683e-06	0.00362147
147	0.0849763	0.0971398	0.00555051	0.0182967	0.00421779	0.786254	3.29801e-08	6.57286e-06	1.88406e-06	0.0035562
148	0.0857446	0.0977256	0.00553527	0.0182471	0.00420954	0.785035	3.03375e-08	6.25266e-06	1.80545e-06	0.00349428
149	0.0865055	0.0983188	0.00552014	0.0181979	0.00420131	0.783813	2.77811e-08	5.94935e-06	1.73079e-06	0.00343559
150	0.0872591	0.0989191	0.00550513	0.018149	0.00419309	0.782587	2.53263e-08	5.66219e-06	1.65988e-06	0.00337997
151	0.0880052	0.0995264	0.00549021	0.0181004	0.00418488	0.781359	2.29865e-08	5.39044e-06	1.59255e-06	0.00332732
152	0.0887439	0.100141	0.0054754	0.0180521	0.00417668	0.780127	2.07737e-08	5.1334e-06	1.5286e-06	0.00327751
153	0.0894751	0.100762	0.00546069	0.0180041	0.00416848	0.778893	1.86983e-08	4.89037e-06	1.46786e-06	0.00323043
154	0.0901989	0.101389	0.00544607	0.0179564	0.0041603	0.777657	1.6769e-08	4.66068e-06	1.41016e-06	0.00318596
155	0.0909153	0.102023	0.00543153	0.017909	0.00415213	0.776419	1.49928e-08	4.44366e-06	1.35533e-06	0.003144
156	0.0916242	0.102663	0.00541709	0.0178618	0.00414397	0.775179	1.33751e-08	4.23867e-06	1.30322e-06	0.00310445
157	0.0923257	0.10331	0.00540273	0.0178149	0.00413582	0.773938	1.19199e-08	4.04511e-06	1.25368e-06	0.00306721
158	0.0930197	0.103962	0.00538845	0.0177682	0.00412768	0.772696	1.06293e-08	3.86236e-06	1.20655e-06	0.0030322
159	0.0937063	0.104621	0.00537424	0.0177217	0.00411955	0.771453	9.50374e-09	3.68985e-06	1.16171e-06	0.00299932
160	0.0943853	0.105285	0.00536011	0.0176755	0.00411143	0.770209	8.54229e-09	3.52699e-06	1.11901e-06	0.0029685
161	0.095057	0.105955	0.00534605	0.0176295	0.00410333	0.768965	7.74222e-09	3.37326e-06	1.07835e-06	0.00293967
162	0.0957211	0.10663	0.00533206	0.0175837	0.00409524	0.767721	7.09919e-09	3.22812e-06	1.03959e-06	0.00291274
163	0.0963778	0.107311	0.00531814	0.0175381	0.00408716	0.766476	6.60725e-09	3.09106e-06	1.00263e-06	0.00288767
164	0.097027	0.107997	0.00530427	0.0174926	0.00407909	0.765232	6.25883e-09	2.96159e-06	9.67362e-07	0.00286438
165	0.0976688	0.108688	0.00529047	0.0174474	0.00407103	0.763988	6.0447e-09	2.83924e-06	9.33684e-07	0.00284281
166	0.0983031	0.109384	0.00527673	0.0174023	0.00406299	0.762744	5.95404e-09	2.72355e-06	9.01505e-07	0.00282294
167	0.0989299	0.110085	0.00526304	0.0173574	0.00405495	0.761501	5.97437e-09	2.61408e-06	8.7074e-07	0.00280469
168	0.0995493	0.110791	0.0052494	0.0173127	0.00404694	0.760259	6.0916e-09	2.51041e-06	8.41309e-07	0.00278804
169	0.100161	0.111501	0.00523582	0.0172681	0.00403893	0.759018	6.29002e-09	2.41216e-06	8.13139e-07	0.00277295
170	0.100766	0.112216	0.00522229	0.0172237	0.00403094	0.757779	6.55226e-09	2.31893e-06	7.86164e-07	0.00275939
171	0.101363	0.112936	0.0052088	0.0171794	0.00402296	0.75654	6.85934e-09	2.23036e-06	7.60324e-07	0.00274734
172	0.101952	0.113659	0.00519536	0.0171353	0.00401499	0.755303	7.19067e-09	2.14611e-06	7.35565e-07	0.00273677
173	0.102534	0.114387	0.00518197	0.0170913	0.00400704	0.754068	7.52401e-09	2.06585e-06	7.11842e-07	0.00272767
174	0.103109	0.115119	0.00516861	0.0170475	0.0039991	0.752834	7.83548e-09	1.98928e-06	6.89112e-07	0.00272002
175	0.103676	0.115855	0.0051553	0.0170037	0.00399118	0.751602	8.09961e-09	1.9161e-06	6.67342e-07	0.00271383
176	0.104236	0.116595	0.00514203	0.0169601	0.00398327	0.750372	8.28926e-09	1.84604e-06	6.46506e-07	0.0027091
177	0.104788	0.117339	0.0051288	0.0169167	0.00397537	0.749144	8.3757e-09	1.77886e-06	6.26582e-07	0.00270582
178	0.105333	0.118086	0.00511561	0.0168733	0.00396749	0.747918	8.32855e-09	1.71431e-06	6.07555e-07	0.00270401
179	0.105871	0.118837	0.00510245	0.0168301	0.00395962	0.746694	8.11579e-09	1.65218e-06	5.89418e-07	0.00270368
180	0.106401	0.119591	0.00508933	0.0167869	0.00395177	0.745472	7.70473e-09	1.59228e-06	5.72169e-07	0.00270486
181	0.106924	0.120349	0.00507624	0.0167439	0.00394393	0.744253	7.1925e-09	1.53464e-06	5.55671e-07	0.00270745
182	0.10744	0.12111	0.00506318	0.016701	0.0039361	0.743037	6.66663e-09	1.4793e-06	5.3981e-07	0.00271137
183	0.107948	0.121874	0.00505015	0.0166582	0.00392829	0.741824	6.13303e-09	1.42618e-06	5.24563e-07	0.00271663
184	0.108448	0.12264	0.00503715	0.0166154	0.00392049	0.740613	5.59728e-09	1.37522e-06	5.09906e-07	0.00272321
185	0.108942	0.12341	0.00502417	0.0165728	0.00391271	0.739406	5.06458e-09	1.32634e-06	4.95816e-07	0.00273113
186	0.109428	0.124182	0.00501122	0.0165302	0.00390494	0.738202	4.53979e-09	1.27946e-06	4.82271e-07	0.00274037
187	0.109906	0.124957	0.00499829	0.0164876	0.00389719	0.737001	4.02743e-09	1.23453e-06	4.69249e-07	0.00275095
188	0.110377	0.125734	0.00498538	0.0164452	0.00388945	0.735804	3.53164e-09	1.19146e-06	4.56729e-07	0.00276286
189	0.110841	0.126514	0.0049725	0.0164028	0.00388172	0.73461	3.05623e-09	1.1502e-06	4.44691e-07	0.00277611
190	0.111297	0.127296	0.00495963	0.0163605	0.00387401	0.733421	2.60466e-09	1.11067e-06	4.33114e-07	0.00279071
191	0.111746	0.12808	0.00494678	0.0163182	0.00386631	0.732235	2.18003e-09	1.07281e-06	4.21979e-07	0.00280666
192	0.112188	0.128866	0.00493395	0.016276	0.00385863	0.731053	1.78509e-09	1.03656e-06	4.11268e-07	0.00282398
193	0.112622	0.129653	0.00492113	0.0162338	0.00385096	0.729875	1.42224e-09	1.00185e-06	4.00961e-07	0.00284268
194	0.113048	0.130443	0.00490832	0.0161916	0.00384331	0.728701	1.09352e-09	9.68629e-07	3.91042e-07	0.00286276
195	0.113468	0.131234	0.00489553	0.0161495	0.00383567	0.727532	8.00627e-10	9.36829e-07	3.81493e-07	0.00288425
196	0.113879	0.132027	0.00488274	0.0161074	0.00382804	0.726367	5.44909e-10	9.06393e-07	3.72298e-07	0.00290716
197	0.114283	0.132821	0.00486997	0.0160654	0.00382043	0.725207	3.27355e-10	8.77264e-07	3.6344e-07	0.0029315
198	0.11468	0.133616	0.0048572	0.0160234	0.00381283	0.724052	1.48606e-10	8.49386e-07	3.54904e-07	0.0029573
199	0.115069	0.134412	0.00484444	0.0159814	0.00380525	0.722902	8.94938e-12	8.22703e-07	3.46676e-07	0.00298458
200	0.115451	0.135209	0.00483169	0.0159394	0.00379768	0.721757	-9.16776e-11	7.97163e-07	3.3874e-07	0.00301336
201	0.115824	0.136007	0.00481893	0.0158974	0.00379013	0.720617	-1.5369e-10	7.72712e-07	3.31084e-07	0.00304365
202	0.116191	0.136806	0.00480618	0.0158554	0.00378259	0.719483	-1.77854e-10	7.493e-07	3.23693e-07	0.0030755
203	0.116549	0.137606	0.00479343	0.0158134	0.00377506	0.718354	-1.65289e-10	7.26876e-07	3.16556e-07	0.00310891
204	0.1169	0.138405	0.00478068	0.0157714	0.00376755	0.71723	-1.17464e-10	7.05392e-07	3.0966e-07	0.00314393
205	0.117243	0.139205	0.00476792	0.0157294	0.00376005	0.716113	-3.62013e-11	6.84801e-07	3.02995e-07	0.00318058
206	0.117578	0.140005	0.00475516	0.0156874	0.00375257	0.715002	7.63262e-11	6.65055e-07	2.96548e-07	0.00321888
207	0.117905	0.140805	0.0047424	0.0156453	0.0037451	0.713897	2.17593e-10	6.46111e-07	2.90309e-07	0.00325889
208	0.118225	0.141605	0.00472963	0.0156032	0.00373765	0.712798	3.84723e-10	6.27925e-07	2.8427e-07	0.00330062
209	0.118536	0.142405	0.00471685	0.0155611	0.00373021	0.711706	5.74488e-10	6.10454e-07	2.7842e-07	0.00334412
210	0.11884	0.143204	0.00470405	0.015519	0.00372278	0.71062	7.83306e-10	5.93657e-07	2.72751e-07	0.00338941
211	0.119135	0.144003	0.00469125	0.0154768	0.00371537	0.709541	1.00725e-09	5.77495e-07	2.67255e-07	0.00343655
212	0.119423	0.1448	0.00467843	0.0154346	0.00370797	0.70847	1.24203e-09	5.61928e-07	2.61924e-07	0.00348556
213	0.119702	0.145597	0.0046656	0.0153923	0.00370059	0.707405	1.48301e-09	5.4692e-07	2.56752e-07	0.0035365
214	0.119973	0.146393	0.00465275	0.01535	0.00369322	0.706348	1.72522e-09	5.32434e-07	2.51732e-07	0.00358941
215	0.120236	0.147187	0.00463989	0.0153076	0.00368587	0.705299	1.9633e-09	5.18435e-07	2.46858e-07	0.00364432
216	0.12049	0.147981	0.004627	0.0152651	0.00367853	0.704257	2.19157e-09	5.04891e-07	2.42125e-07	0.00370129
217	0.120736	0.148772	0.00461409	0.0152226	0.0036712	0.703223	2.40398e-09	4.91768e-07	2.37529e-07	0.00376036
218	0.120974	0.149562	0.00460116	0.0151799	0.00366389	0.702197	2.59415e-09	4.79035e-07	2.33065e-07	0.00382159
219	0.121203	0.15035	0.00458821	0.0151372	0.00365659	0.701179	2.75533e-09	4.66664e-07	2.28729e-07	0.00388502
220	0.121424	0.151136	0.00457523	0.0150945	0.00364931	0.70017	2.88042e-09	4.54624e-07	2.2452e-07	0.0039507
221	0.121635	0.15192	0.00456222	0.0150516	0.00364204	0.69917	2.96197e-09	4.4289e-07	2.20433e-07	0.0040187
222	0.121839	0.152701	0.00454918	0.0150086	0.00363478	0.698178	2.99218e-09	4.31435e-07	2.16469e-07	0.00408906
223	0.122033	0.15348	0.00453611	0.0149655	0.00362754	0.697195	2.96291e-09	4.20234e-07	2.12624e-07	0.00416184
224	0.122218	0.154256	0.00452301	0.0149223	0.00362031	0.696222	2.86564e-09	4.09263e-07	2.08899e-07	0.00423711
225	0.122395	0.15503	0.00450987	0.0148791	0.0036131	0.695258	2.6912e-09	3.98496e-07	2.05289e-07	0.00431466
226	0.122565	0.155801	0.00449672	0.0148357	0.0036059	0.694302	2.43712e-09	3.87898e-07	2.01773e-07	0.00439358
227	0.122727	0.15657	0.00448354	0.0147923	0.00359872	0.693354	2.11248e-09	3.77473e-07	1.98345e-07	0.004474
228	0.122882	0.157335	0.00447034	0.0147487	0.00359155	0.692415	1.72669e-09	3.67225e-07	1.95002e-07	0.00455618
229	0.123029	0.158098	0.0044571	0.0147051	0.00358439	0.691486	1.28882e-09	3.57158e-07	1.91742e-07	0.00464036
230	0.123167	0.158858	0.00444383	0.0146613	0.00357725	0.690566	8.0756e-10	3.47277e-07	1.88561e-07	0.00472678
231	0.123296	0.159613	0.00443051	0.0146174	0.00357012	0.689656	2.91254e-10	3.37586e-07	1.85457e-07	0.00481567
232	0.123416	0.160364	0.00441715	0.0145734	0.00356301	0.688758	-2.52112e-10	3.28089e-07	1.82425e-07	0.00490724
233	0.123527	0.161111	0.00440374	0.0145292	0.00355591	0.68787	-8.14912e-10	3.18789e-07	1.79465e-07	0.00500169
234	0.123628	0.161854	0.00439029	0.0144848	0.00354882	0.686995	-1.38988e-09	3.0969e-07	1.76571e-07	0.00509921
235	0.123719	0.162591	0.00437677	0.0144403	0.00354175	0.686131	-1.9701e-09	3.00794e-07	1.73743e-07	0.00520001
236	0.123799	0.163323	0.00436319	0.0143955	0.00353469	0.68528	-2.54903e-09	2.92103e-07	1.70978e-07	0.00530424
237	0.123869	0.164049	0.00434956	0.0143505	0.00352764	0.684442	-3.12046e-09	2.8362e-07	1.68272e-07	0.00541207
238	0.123928	0.16477	0.00433585	0.0143054	0.00352061	0.683617	-3.67857e-09	2.75347e-07	1.65624e-07	0.00552366
239	0.123975	0.165484	0.00432208	0.01426	0.0035136	0.682806	-4.21788e-09	2.67286e-07	1.6303e-07	0.00563915
240	0.124011	0.166191	0.00430823	0.0142143	0.00350659	0.68201	-4.73326e-09	2.59436e-07	1.6049e-07	0.00575867
241	0.124035	0.166892	0.00429431	0.0141684	0.0034996	0.681228	-5.21996e-09	2.51801e-07	1.57999e-07	0.00588234
242	0.124048	0.167586	0.00428031	0.0141222	0.00349263	0.680461	-5.67357e-09	2.44379e-07	1.55557e-07	0.00601029
243	0.124048	0.168272	0.00426623	0.0140758	0.00348566	0.67971	-6.09005e-09	2.37172e-07	1.5316e-07	0.00614261
244	0.124036	0.16895	0.00425206	0.0140291	0.00347872	0.678974	-6.46571e-09	2.30179e-07	1.50808e-07	0.00627939
245	0.124012	0.169621	0.00423781	0.0139821	0.00347178	0.678255	-6.79722e-09	2.234e-07	1.48497e-07	0.00642072
246	0.123974	0.170283	0.00422346	0.0139348	0.00346486	0.677553	-7.0816e-09	2.16835e-07	1.46226e-07	0.00656666
247	0.123924	0.170937	0.00420903	0.0138872	0.00345795	0.676867	-7.31626e-09	2.10482e-07	1.43994e-07	0.00671729
248	0.123862	0.171581	0.0041945	0.0138392	0.00345106	0.676199	-7.49892e-09	2.04341e-07	1.41797e-07	0.00687265
249	0.123786	0.172217	0.00417987	0.013791	0.00344418	0.675549	-7.6277e-09	1.9841e-07	1.39635e-07	0.00703278
250	0.123696	0.172844	0.00416514	0.0137424	0.00343731	0.674917	-7.70106e-09	1.92686e-07	1.37506e-07	0.00719772
251	0.123594	0.17346	0.00415032	0.0136935	0.00343045	0.674304	-7.71781e-09	1.87168e-07	1.35409e-07	0.00736748
252	0.123478	0.174067	0.00413538	0.0136443	0.00342361	0.673709	-7.67714e-09	1.81854e-07	1.33341e-07	0.00754208
253	0.123349	0.174664	0.00412035	0.0135947	0.00341679	0.673134	-7.57858e-09	1.7674e-07	1.31301e-07	0.00772152
254	0.123206	0.17525	0.00410521	0.0135448	0.00340997	0.672578	-7.42201e-09	1.71823e-07	1.29288e-07	0.00790578
255	0.123049	0.175826	0.00408995	0.0134945	0.00340317	0.672042	-7.2077e-09	1.671e-07	1.27301e-07	0.00809485
256	0.122879	0.17639	0.00407459	0.0134438	0.00339639	0.671527	-6.93626e-09	1.62568e-07	1.25339e-07	0.0082887
257	0.122695	0.176944	0.00405912	0.0133928	0.00338961	0.671032	-6.60865e-09	1.58222e-07	1.23399e-07	0.00848729
258	0.122498	0.177486	0.00404353	0.0133413	0.00338285	0.670558	-6.2262e-09	1.54057e-07	1.21481e-07	0.00869056
259	0.122286	0.178016	0.00402783	0.0132895	0.0033761	0.670105	-5.79059e-09	1.5007e-07	1.19585e-07	0.00889846
260	0.122062	0.178534	0.00401201	0.0132374	0.00336937	0.669674	-5.30386e-09	1.46255e-07	1.17708e-07	0.00911091
261	0.121823	0.179041	0.00399607	0.0131848	0.00336265	0.669265	-4.76843e-09	1.42606e-07	1.15851e-07	0.00932783
262	0.121571	0.179534	0.00398002	0.0131319	0.00335594	0.668878	-4.18703e-09	1.39119e-07	1.14012e-07	0.00954914
263	0.121305	0.180015	0.00396385	0.0130785	0.00334925	0.668513	-3.5628e-09	1.35788e-07	1.12191e-07	0.00977473
264	0.121026	0.180483	0.00394756	0.0130248	0.00334257	0.668171	-2.8992e-09	1.32605e-07	1.10386e-07	0.0100045
265	0.120733	0.180938	0.00393115	0.0129706	0.0033359	0.667852	-2.20007e-09	1.29565e-07	1.08597e-07	0.0102383
266	0.120427	0.18138	0.00391461	0.0129161	0.00332924	0.667557	-1.46959e-09	1.26661e-07	1.06825e-07	0.010476
267	0.120108	0.181808	0.00389796	0.0128612	0.0033226	0.667285	-7.12331e-10	1.23886e-07	1.05067e-07	0.0107175
268	0.119775	0.182222	0.00388118	0.0128058	0.00331597	0.667037	6.68179e-11	1.21231e-07	1.03324e-07	0.0109626
269	0.11943	0.182622	0.00386428	0.0127501	0.00330936	0.666813	8.62587e-10	1.1869e-07	1.01595e-07	0.0112112
270	0.119071	0.183008	0.00384726	0.0126939	0.00330276	0.666614	1.66935e-09	1.16255e-07	9.98809e-08	0.011463
271	0.1187	0.183379	0.00383011	0.0126374	0.00329617	0.666439	2.48113e-09	1.13916e-07	9.81803e-08	0.011718
272	0.118316	0.183735	0.00381284	0.0125804	0.00328959	0.666289	3.29159e-09	1.11665e-07	9.64935e-08	0.0119758
273	0.11792	0.184077	0.00379545	0.012523	0.00328303	0.666165	4.09402e-09	1.09493e-07	9.48203e-08	0.0122364
274	0.117512	0.184403	0.00377794	0.0124652	0.00327648	0.666066	4.88138e-09	1.07392e-07	9.31608e-08	0.0124994
275	0.117091	0.184715	0.0037603	0.0124071	0.00326994	0.665992	5.64625e-09	1.0535e-07	9.15149e-08	0.0127647
276	0.116659	0.18501	0.00374254	0.0123485	0.00326341	0.665944	6.38085e-09	1.03359e-07	8.98829e-08	0.0130321
277	0.116215	0.18529	0.00372466	0.0122895	0.0032569	0.665923	7.07706e-09	1.01407e-07	8.8265e-08	0.0133012
278	0.11576	0.185554	0.00370666	0.0122301	0.0032504	0.665928	7.72639e-09	9.94848e-08	8.66613e-08	0.0135718
279	0.115293	0.185801	0.00368853	0.0121703	0.00324392	0.665959	8.31999e-09	9.75809e-08	8.50723e-08	0.0138438
280	0.114816	0.186032	0.00367029	0.0121101	0.00323744	0.666017	8.84866e-09	9.56844e-08	8.34983e-08	0.0141167
281	0.114328	0.186247	0.00365193	0.0120495	0.00323098	0.666102	9.30284e-09	9.37835e-08	8.19398e-08	0.0143903
282	0.11383	0.186445	0.00363345	0.0119886	0.00322453	0.666214	9.6726e-09	9.18665e-08	8.03974e-08	0.0146643
283	0.113322	0.186626	0.00361485	0.0119272	0.0032181	0.666354	9.94767e-09	8.99212e-08	7.88717e-08	0.0149384
284	0.112804	0.18679	0.00359614	0.0118655	0.00321168	0.666521	1.01174e-08	8.79352e-08	7.73633e-08	0.0152123
285	0.112276	0.186936	0.00357731	0.0118033	0.00320527	0.666716	1.01708e-08	8.58957e-08	7.5873e-08	0.0154857
286	0.11174	0.187065	0.00355837	0.0117409	0.00319887	0.666938	1.00966e-08	8.37896e-08	7.44016e-08	0.0157582
287	0.111195	0.187176	0.00353931	0.011678	0.00319249	0.667189	9.88292e-09	8.16036e-08	7.295e-08	0.0160294
288	0.110642	0.18727	0.00352015	0.0116148	0.00318612	0.667468	9.51782e-09	7.93239e-08	7.15192e-08	0.0162991
289	0.11008	0.187345	0.00350088	0.0115512	0.00317976	0.667776	8.992e-09	7.69401e-08	7.01097e-08	0.0165668
290	0.109511	0.187403	0.0034815	0.0114873	0.00317341	0.66811	8.39256e-09	7.45453e-08	6.87104e-08	0.0168326
291	0.108936	0.187445	0.00346203	0.011423	0.00316708	0.668471	7.77077e-09	7.21884e-08	6.73165e-08	0.0170961
292	0.108353	0.18747	0.00344248	0.0113585	0.00316076	0.668858	7.13579e-09	6.98719e-08	6.59291e-08	0.0173569
293	0.107766	0.187478	0.00342285	0.0112937	0.00315445	0.66927	6.4962e-09	6.75979e-08	6.45491e-08	0.0176146
294	0.107173	0.18747	0.00340314	0.0112287	0.00314815	0.669708	5.85997e-09	6.53684e-08	6.31774e-08	0.0178688
295	0.106576	0.187447	0.00338337	0.0111635	0.00314187	0.670169	5.23448e-09	6.31854e-08	6.1815e-08	0.0181191
296	0.105975	0.187408	0.00336353	0.011098	0.0031356	0.670654	4.6265e-09	6.10504e-08	6.04626e-08	0.0183651
297	0.105372	0.187354	0.00334364	0.0110324	0.00312934	0.671163	4.04222e-09	5.89649e-08	5.9121e-08	0.0186064
298	0.104766	0.187285	0.0033237	0.0109666	0.00312309	0.671693	3.48719e-09	5.69304e-08	5.77911e-08	0.0188428
299	0.104158	0.187201	0.00330372	0.0109007	0.00311686	0.672246	2.9664e-09	5.49478e-08	5.64735e-08	0.0190738
300	0.103549	0.187102	0.0032837	0.0108346	0.00311063	0.672821	2.48422e-09	5.30181e-08	5.51689e-08	0.0192992
301	0.10294	0.18699	0.00326365	0.0107685	0.00310442	0.673415	2.04443e-09	5.11423e-08	5.3878e-08	0.0195185
302	0.10233	0.186863	0.00324358	0.0107023	0.00309823	0.67403	1.65021e-09	4.93207e-08	5.26013e-08	0.0197317
303	0.101722	0.186724	0.00322349	0.010636	0.00309204	0.674665	1.30412e-09	4.75539e-08	5.13396e-08	0.0199382
304	0.101114	0.186571	0.00320339	0.0105697	0.00308587	0.675318	1.00815e-09	4.58421e-08	5.00931e-08	0.020138
305	0.100509	0.186405	0.00318328	0.0105033	0.00307971	0.675989	7.63665e-10	4.41854e-08	4.88625e-08	0.0203307
306	0.0999057	0.186227	0.00316317	0.010437	0.00307356	0.676677	5.71452e-10	4.25837e-08	4.76483e-08	0.020516
307	0.0993056	0.186037	0.00314308	0.0103707	0.00306742	0.677382	4.31682e-10	4.10366e-08	4.64507e-08	0.0206939
308	0.0987088	0.185836	0.00312299	0.0103044	0.0030613	0.678103	3.43934e-10	3.95438e-08	4.52702e-08	0.0208639
309	0.0981162	0.185623	0.00310292	0.0102382	0.00305519	0.678838	3.07184e-10	3.81045e-08	4.41072e-08	0.0210261
310	0.097528	0.185399	0.00308288	0.0101721	0.00304909	0.679588	3.19808e-10	3.6718e-08	4.29618e-08	0.0211801
311	0.096945	0.185165	0.00306287	0.010106	0.003043	0.680352	3.79586e-10	3.53833e-08	4.18344e-08	0.0213258
312	0.0963675	0.184921	0.0030429	0.0100401	0.00303692	0.681128	4.83693e-10	3.40991e-08	4.07251e-08	0.021463
313	0.0957961	0.184668	0.00302297	0.00997439	0.00303086	0.681916	6.28708e-10	3.28642e-08	3.96342e-08	0.0215916
314	0.0952313	0.184405	0.00300309	0.0099088	0.00302481	0.682715	8.10609e-10	3.1677e-08	3.85618e-08	0.0217115
315	0.0946735	0.184134	0.00298326	0.00984339	0.00301877	0.683524	1.02477e-09	3.05358e-08	3.75079e-08	0.0218225
316	0.0941232	0.183855	0.0029635	0.00977819	0.00301274	0.684343	1.26598e-09	2.94387e-08	3.64726e-08	0.0219245
317	0.093581	0.183568	0.0029438	0.0097132	0.00300672	0.685169	1.52841e-09	2.83837e-08	3.5456e-08	0.0220175
318	0.0930472	0.183274	0.00292418	0.00964846	0.00300072	0.686004	1.80564e-09	2.73685e-08	3.4458e-08	0.0221014
319	0.0925222	0.182974	0.00290464	0.00958397	0.00299473	0.686845	2.09064e-09	2.63906e-08	3.34786e-08	0.0221761
320	0.0920066	0.182667	0.00288518	0.00951977	0.00298875	0.687691	2.37581e-09	2.54476e-08	3.25175e-08	0.0222415
321	0.0915008	0.182355	0.00286581	0.00945587	0.00298278	0.688542	2.65291e-09	2.45366e-08	3.15748e-08	0.0222977
322	0.0910051	0.182037	0.00284654	0.00939228	0.00297682	0.689397	2.91313e-09	2.36547e-08	3.06502e-08	0.0223446
323	0.0905201	0.181715	0.00282737	0.00932904	0.00297088	0.690255	3.14704e-09	2.27988e-08	2.97435e-08	0.0223821
324	0.090046	0.181389	0.00280831	0.00926615	0.00296495	0.691115	3.34463e-09	2.19655e-08	2.88545e-08	0.0224104
325	0.0895833	0.18106	0.00278936	0.00920364	0.00295902	0.691975	3.49528e-09	2.11514e-08	2.79828e-08	0.0224294
326	0.0891324	0.180728	0.00277053	0.00914152	0.00295312	0.692835	3.58776e-09	2.03527e-08	2.71281e-08	0.0224392
327	0.0886936	0.180394	0.00275183	0.00907982	0.00294722	0.693693	3.61026e-09	1.95658e-08	2.629e-08	0.0224398
328	0.0882674	0.180058	0.00273327	0.00901855	0.00294133	0.69455	3.55036e-09	1.87865e-08	2.54682e-08	0.0224312
329	0.087854	0.179722	0.00271483	0.00895774	0.00293546	0.695403	3.39503e-09	1.80106e-08	2.46621e-08	0.0224136
330	0.0874535	0.179384	0.00269654	0.00889739	0.00292959	0.696251	3.16106e-09	1.72412e-08	2.38721e-08	0.0223873
331	0.0870654	0.179046	0.00267839	0.0088375	0.00292374	0.697096	2.92026e-09	1.64947e-08	2.31005e-08	0.0223532
332	0.0866896	0.178708	0.00266038	0.00877808	0.0029179	0.697935	2.67926e-09	1.57721e-08	2.23474e-08	0.0223114
333	0.0863263	0.178369	0.00264252	0.00871914	0.00291208	0.698769	2.44083e-09	1.50739e-08	2.16128e-08	0.0222623
334	0.0859756	0.178031	0.0026248	0.00866068	0.00290626	0.699596	2.20752e-09	1.44e-08	2.08969e-08	0.0222062
335	0.0856376	0.177694	0.00260724	0.00860273	0.00290046	0.700415	1.98165e-09	1.37506e-08	2.01995e-08	0.0221432
336	0.0853122	0.177358	0.00258983	0.00854527	0.00289466	0.701226	1.7653e-09	1.31258e-08	1.95208e-08	0.0220737
337	0.0849996	0.177024	0.00257257	0.00848833	0.00288888	0.702029	1.56036e-09	1.25255e-08	1.88606e-08	0.0219978
338	0.0846996	0.176692	0.00255547	0.00843191	0.00288311	0.702822	1.36845e-09	1.19496e-08	1.82189e-08	0.0219158
339	0.0844125	0.176363	0.00253853	0.00837602	0.00287735	0.703605	1.191e-09	1.1398e-08	1.75956e-08	0.021828
340	0.084138	0.176036	0.00252175	0.00832065	0.00287161	0.704377	1.02919e-09	1.08705e-08	1.69906e-08	0.0217346
341	0.0838763	0.175713	0.00250513	0.00826582	0.00286587	0.705138	8.83969e-10	1.03668e-08	1.64037e-08	0.0216359
342	0.0836272	0.175394	0.00248868	0.00821154	0.00286015	0.705887	7.56083e-10	9.88653e-09	1.58348e-08	0.0215321
343	0.0833908	0.175078	0.00247239	0.00815779	0.00285443	0.706623	6.46032e-10	9.42934e-09	1.52836e-08	0.0214234
344	0.083167	0.174766	0.00245627	0.00810459	0.00284873	0.707347	5.54095e-10	8.99478e-09	1.475e-08	0.0213102
345	0.0829556	0.174459	0.00244031	0.00805195	0.00284304	0.708057	4.80323e-10	8.58232e-09	1.42337e-08	0.0211927
346	0.0827566	0.174156	0.00242452	0.00799985	0.00283736	0.708754	4.24541e-10	8.19139e-09	1.37345e-08	0.0210711
347	0.0825699	0.173859	0.0024089	0.00794831	0.00283169	0.709437	3.86346e-10	7.82136e-09	1.32519e-08	0.0209457
348	0.0823953	0.173566	0.00239345	0.00789732	0.00282604	0.710105	3.65109e-10	7.47152e-09	1.27858e-08	0.0208168
349	0.0822328	0.173279	0.00237816	0.00784688	0.00282039	0.710759	3.59973e-10	7.14112e-09	1.23357e-08	0.0206845
350	0.0820821	0.172997	0.00236304	0.00779699	0.00281476	0.711397	3.69856e-10	6.82934e-09	1.19013e-08	0.0205492
351	0.0819431	0.17272	0.00234809	0.00774765	0.00280914	0.712021	3.93446e-10	6.53529e-09	1.14822e-08	0.0204111
352	0.0818157	0.17245	0.0023333	0.00769886	0.00280352	0.712629	4.29206e-10	6.25804e-09	1.10779e-08	0.0202705
353	0.0816995	0.172185	0.00231868	0.00765062	0.00279792	0.713221	4.75373e-10	5.99657e-09	1.0688e-08	0.0201276
354	0.0815945	0.171926	0.00230422	0.00760292	0.00279233	0.713797	5.29954e-10	5.74983e-09	1.0312e-08	0.0199826
355	0.0815004	0.171673	0.00228993	0.00755575	0.00278676	0.714358	5.90733e-10	5.51669e-09	9.94941e-09	0.0198359
356	0.0814169	0.171427	0.0022758	0.00750912	0.00278119	0.714902	6.55263e-10	5.29596e-09	9.5997e-09	0.0196876
357	0.0813439	0.171187	0.00226182	0.00746302	0.00277563	0.715431	7.20873e-10	5.08639e-09	9.26229e-09	0.0195382
358	0.081281	0.170952	0.00224801	0.00741744	0.00277009	0.715943	7.84663e-10	4.88668e-09	8.93661e-09	0.0193877
359	0.0812279	0.170725	0.00223435	0.00737237	0.00276455	0.71644	8.43508e-10	4.69545e-09	8.62205e-09	0.0192364
360	0.0811844	0.170503	0.00222085	0.00732782	0.00275903	0.71692	8.94055e-10	4.51127e-09	8.31797e-09	0.0190847
361	0.0811502	0.170288	0.00220749	0.00728376	0.00275352	0.717385	9.32724e-10	4.33266e-09	8.02371e-09	0.0189328
362	0.0811248	0.170078	0.00219429	0.00724019	0.00274802	0.717833	9.55707e-10	4.15805e-09	7.73859e-09	0.0187809
363	0.0811081	0.169875	0.00218123	0.00719711	0.00274253	0.718266	9.58971e-10	3.98583e-09	7.46188e-09	0.0186293
364	0.0810996	0.169678	0.00216832	0.00715449	0.00273705	0.718684	9.38256e-10	3.81433e-09	7.19285e-09	0.0184783

## Sheet: Fig3 (RT sweeps)
R_T of WT SARS-CoV-2	total infections in 1 year	time until 5 million Gamma infections (days)
1	726523	infinite
1.1	1.73827e+06	infinite
1.2	9.2392e+06	275
1.3	5.07047e+07	157
1.4	1.0692e+08	115
1.5	1.43326e+08	92
1.6	1.68488e+08	77
1.7	1.88099e+08	67
1.8	2.04434e+08	59
1.9	2.18566e+08	53
2	2.31085e+08	48
2.1	2.42517e+08	44
2.2	2.53307e+08	40
2.3	2.63949e+08	37
2.4	2.74772e+08	35
2.5	2.86182e+08	33
2.6	2.98143e+08	31
2.7	3.10651e+08	29
2.8	3.22937e+08	28
2.9	3.3484e+08	26
3	3.45846e+08	25
3.1	3.55908e+08	24
3.2	3.64527e+08	23
3.3	3.72324e+08	22
3.4	3.79007e+08	21
3.5	3.85039e+08	20
3.6	3.90404e+08	19
3.7	3.95845e+08	19
3.8	3.99421e+08	18
3.9	4.03531e+08	18
4	4.07441e+08	17
4.1	4.11027e+08	16
4.2	4.14177e+08	16
4.3	4.17585e+08	16
4.4	4.20574e+08	15
4.5	4.23445e+08	15
4.6	4.26491e+08	14
4.7	4.29383e+08	14
4.8	4.32228e+08	14
4.9	4.3506e+08	13
5	4.37555e+08	13
5.1	4.40043e+08	13
5.2	4.42533e+08	12
5.3	4.44763e+08	12
5.4	4.47226e+08	12
5.5	4.49632e+08	12
5.6	4.51914e+08	11
5.7	4.53883e+08	11
5.8	4.56264e+08	11
5.9	4.58031e+08	11

## Sheet: Fig4A (1yr infections sweeps)
	0.05	0.1	0.15	0.2	0.25	0.3	0.35	0.4	0.45	0.5	0.55	0.6	0.65	0.7	0.75	0.8	0.85	0.9
1	3.01806e+08	2.98877e+08	2.96006e+08	2.92917e+08	2.8938e+08	2.85126e+08	2.79946e+08	2.73522e+08	2.65448e+08	2.55207e+08	2.42088e+08	2.25081e+08	2.0272e+08	1.72461e+08	1.30583e+08	7.21395e+07	1.82429e+07	5.58717e+06
1.05	3.08356e+08	3.04147e+08	3.00604e+08	2.97256e+08	2.9378e+08	2.89821e+08	2.85094e+08	2.79293e+08	2.72028e+08	2.62787e+08	2.5091e+08	2.35445e+08	2.15051e+08	1.87636e+08	1.50005e+08	9.78282e+07	3.53736e+07	7.93671e+06
1.1	3.18953e+08	3.12023e+08	3.06683e+08	3.0234e+08	2.98415e+08	2.94437e+08	2.89914e+08	2.84549e+08	2.77927e+08	2.69521e+08	2.58704e+08	2.44581e+08	2.25887e+08	2.00726e+08	1.66238e+08	1.18864e+08	5.74108e+07	1.29655e+07
1.15	3.36013e+08	3.2453e+08	3.16003e+08	3.09404e+08	3.04018e+08	2.99515e+08	2.94819e+08	2.89613e+08	2.83412e+08	2.75676e+08	2.6575e+08	2.52784e+08	2.35547e+08	2.12209e+08	1.80283e+08	1.36429e+08	7.86413e+07	2.24735e+07
1.2	3.57336e+08	3.42988e+08	3.30144e+08	3.20081e+08	3.1206e+08	3.05855e+08	3.00412e+08	2.94931e+08	2.88836e+08	2.81539e+08	2.72314e+08	2.60317e+08	2.44314e+08	2.22633e+08	1.92744e+08	1.51572e+08	9.71316e+07	3.64622e+07
1.25	3.77003e+08	3.63565e+08	3.49049e+08	3.35444e+08	3.23954e+08	3.14713e+08	3.07547e+08	3.01111e+08	2.94642e+08	2.87449e+08	2.7868e+08	2.67436e+08	2.52511e+08	2.32218e+08	2.0402e+08	1.65019e+08	1.13132e+08	5.22852e+07
1.3	3.9115e+08	3.80992e+08	3.68339e+08	3.54195e+08	3.40035e+08	3.27385e+08	3.17209e+08	3.08944e+08	3.01469e+08	2.9383e+08	2.85181e+08	2.74424e+08	2.60364e+08	2.41195e+08	2.1453e+08	1.77251e+08	1.27253e+08	6.75323e+07
1.35	4.00315e+08	3.93311e+08	3.83886e+08	3.71875e+08	3.57881e+08	3.43424e+08	3.30207e+08	3.19173e+08	3.09952e+08	3.01205e+08	2.9222e+08	2.81601e+08	2.68123e+08	2.49885e+08	2.2449e+08	1.88602e+08	1.40028e+08	8.13735e+07
1.4	4.05981e+08	4.01263e+08	3.94634e+08	3.85595e+08	3.73896e+08	3.60164e+08	3.45632e+08	3.32219e+08	3.20535e+08	3.10234e+08	3.00206e+08	2.8931e+08	2.76048e+08	2.58481e+08	2.34116e+08	1.99413e+08	1.51861e+08	9.38471e+07
1.45	4.09501e+08	4.06276e+08	4.01589e+08	3.95019e+08	3.86134e+08	3.74995e+08	3.61472e+08	3.47065e+08	3.33407e+08	3.21267e+08	3.09428e+08	2.97831e+08	2.84377e+08	2.67183e+08	2.43519e+08	2.09866e+08	1.63052e+08	1.0523e+08
1.5	4.11768e+08	4.09496e+08	4.06183e+08	4.01791e+08	3.95144e+08	3.86249e+08	3.74841e+08	3.61431e+08	3.47119e+08	3.33306e+08	3.20366e+08	3.07463e+08	2.93293e+08	2.76142e+08	2.5298e+08	2.20117e+08	1.7384e+08	1.15821e+08
1.55	4.13612e+08	4.11952e+08	4.09548e+08	4.06095e+08	4.01195e+08	3.9434e+08	3.85255e+08	3.73705e+08	3.60318e+08	3.46217e+08	3.32108e+08	3.17905e+08	3.03016e+08	2.85446e+08	2.62517e+08	2.30262e+08	1.84405e+08	1.25883e+08
1.6	4.15037e+08	4.13473e+08	4.11699e+08	4.09088e+08	4.0534e+08	4.00075e+08	3.92758e+08	3.83313e+08	3.71436e+08	3.57893e+08	3.43585e+08	3.28692e+08	3.13184e+08	2.95041e+08	2.7214e+08	2.40259e+08	1.94845e+08	1.35632e+08
1.65	4.15867e+08	4.14967e+08	4.13212e+08	4.11205e+08	4.08301e+08	4.04157e+08	3.98402e+08	3.90564e+08	3.80533e+08	3.68114e+08	3.54382e+08	3.39329e+08	3.23279e+08	3.04915e+08	2.8179e+08	2.50269e+08	2.052e+08	1.45261e+08
1.7	4.16689e+08	4.15852e+08	4.14758e+08	4.12758e+08	4.10449e+08	4.07147e+08	4.02494e+08	3.96069e+08	3.87589e+08	3.7676e+08	3.63994e+08	3.4917e+08	3.33084e+08	3.14572e+08	2.91396e+08	2.60138e+08	2.15452e+08	1.54815e+08
1.75	4.17287e+08	4.1669e+08	4.15682e+08	4.14376e+08	4.12096e+08	4.09392e+08	4.05565e+08	4.00262e+08	3.93028e+08	3.83683e+08	3.71964e+08	3.58194e+08	3.42217e+08	3.23739e+08	3.00926e+08	2.6976e+08	2.25452e+08	1.6438e+08
1.8	4.1809e+08	4.17377e+08	4.16581e+08	4.15362e+08	4.13784e+08	4.11387e+08	4.07938e+08	4.03455e+08	3.97235e+08	3.89209e+08	3.78737e+08	3.65901e+08	3.50521e+08	3.32368e+08	3.098e+08	2.79042e+08	2.35299e+08	1.73943e+08
1.85	4.18976e+08	4.18226e+08	4.17344e+08	4.16342e+08	4.14832e+08	4.1294e+08	4.10114e+08	4.06285e+08	4.00673e+08	3.93694e+08	3.84296e+08	3.72571e+08	3.57997e+08	3.40448e+08	3.18097e+08	2.88043e+08	2.44796e+08	1.83435e+08
1.9	4.19858e+08	4.19152e+08	4.18247e+08	4.17227e+08	4.15937e+08	4.14078e+08	4.11683e+08	4.08369e+08	4.03717e+08	3.97463e+08	3.88839e+08	3.78128e+08	3.64449e+08	3.47559e+08	3.25808e+08	2.96449e+08	2.53865e+08	1.92771e+08
1.95	4.20778e+08	4.20088e+08	4.19189e+08	4.18135e+08	4.16897e+08	4.15182e+08	4.13043e+08	4.10111e+08	4.06038e+08	4.0038e+08	3.93213e+08	3.82894e+08	3.70191e+08	3.53962e+08	3.32986e+08	3.04329e+08	2.62488e+08	2.01864e+08
2	4.22086e+08	4.21082e+08	4.20161e+08	4.19138e+08	4.1784e+08	4.16312e+08	4.14265e+08	4.11636e+08	4.07987e+08	4.0294e+08	3.96073e+08	3.8704e+08	3.7534e+08	3.59828e+08	3.39884e+08	3.11731e+08	2.70649e+08	2.10574e+08
2.05	4.23505e+08	4.22258e+08	4.2122e+08	4.20129e+08	4.18914e+08	4.17295e+08	4.15539e+08	4.12972e+08	4.09653e+08	4.05148e+08	3.98873e+08	3.90622e+08	3.79437e+08	3.64945e+08	3.45626e+08	3.18496e+08	2.78781e+08	2.19063e+08
2.1	4.25081e+08	4.23707e+08	4.22358e+08	4.21223e+08	4.19966e+08	4.18447e+08	4.1669e+08	4.14371e+08	4.11288e+08	4.07072e+08	4.01361e+08	3.93616e+08	3.83362e+08	3.6943e+08	3.50964e+08	3.25037e+08	2.86052e+08	2.27051e+08
2.15	4.26828e+08	4.25284e+08	4.23823e+08	4.22374e+08	4.21074e+08	4.19609e+08	4.17737e+08	4.15642e+08	4.12746e+08	4.08761e+08	4.03586e+08	3.96381e+08	3.87219e+08	3.73805e+08	3.55816e+08	3.30607e+08	2.92705e+08	2.34584e+08
2.2	4.28927e+08	4.26997e+08	4.25391e+08	4.23836e+08	4.22265e+08	4.20749e+08	4.19014e+08	4.16729e+08	4.14157e+08	4.10565e+08	4.05567e+08	3.98904e+08	3.89974e+08	3.77611e+08	3.60339e+08	3.36212e+08	2.98999e+08	2.41704e+08
2.25	4.30804e+08	4.28865e+08	4.27081e+08	4.2539e+08	4.2372e+08	4.21988e+08	4.20078e+08	4.18125e+08	4.1539e+08	4.12029e+08	4.07346e+08	4.0119e+08	3.92765e+08	3.81092e+08	3.64792e+08	3.41486e+08	3.05055e+08	2.4844e+08
2.3	4.32543e+08	4.30829e+08	4.28925e+08	4.27051e+08	4.25257e+08	4.23438e+08	4.21495e+08	4.19265e+08	4.16842e+08	4.13533e+08	4.09222e+08	4.03342e+08	3.95276e+08	3.84355e+08	3.68939e+08	3.46375e+08	3.10954e+08	2.54808e+08
2.35	4.34688e+08	4.32745e+08	4.30981e+08	4.28888e+08	4.26889e+08	4.24961e+08	4.22945e+08	4.20717e+08	4.18053e+08	4.14916e+08	4.10955e+08	4.0526e+08	3.97754e+08	3.8754e+08	3.72394e+08	3.50478e+08	3.16381e+08	2.61177e+08
2.4	4.35883e+08	4.34676e+08	4.32686e+08	4.30803e+08	4.28577e+08	4.26586e+08	4.24462e+08	4.22188e+08	4.19569e+08	4.1651e+08	4.12465e+08	4.07262e+08	4.00087e+08	3.90029e+08	3.758e+08	3.54586e+08	3.21319e+08	2.67174e+08
2.45	4.38618e+08	4.36755e+08	4.34113e+08	4.32325e+08	4.30345e+08	4.28211e+08	4.26102e+08	4.23713e+08	4.21079e+08	4.17934e+08	4.14128e+08	4.09125e+08	4.02219e+08	3.92593e+08	3.78799e+08	3.58485e+08	3.26074e+08	2.72856e+08

## Sheet: Fig4B (1yr deaths sweeps)
	0.05	0.1	0.15	0.2	0.25	0.3	0.35	0.4	0.45	0.5	0.55	0.6	0.65	0.7	0.75	0.8	0.85	0.9
1	1.39908e+06	1.3858e+06	1.37315e+06	1.35991e+06	1.34511e+06	1.32763e+06	1.30665e+06	1.28091e+06	1.24873e+06	1.20797e+06	1.15551e+06	1.08664e+06	994111	863544	672559	387028	105757	35985.7
1.05	1.43357e+06	1.414e+06	1.3979e+06	1.38314e+06	1.36834e+06	1.35194e+06	1.33276e+06	1.30961e+06	1.28089e+06	1.24451e+06	1.19767e+06	1.13605e+06	1.05312e+06	937758	770476	521841	200411	49841.7
1.1	1.48768e+06	1.4549e+06	1.42993e+06	1.41012e+06	1.39284e+06	1.37601e+06	1.35744e+06	1.33597e+06	1.30992e+06	1.27712e+06	1.23499e+06	1.1796e+06	1.10499e+06	1.00134e+06	851684	631578	321535	79348.7
1.15	1.57341e+06	1.5185e+06	1.47797e+06	1.44697e+06	1.42226e+06	1.40255e+06	1.38274e+06	1.36162e+06	1.33716e+06	1.30715e+06	1.26889e+06	1.21876e+06	1.15116e+06	1.05669e+06	921409	722498	437589	134884
1.2	1.68062e+06	1.61158e+06	1.54989e+06	1.50186e+06	1.46401e+06	1.4356e+06	1.41174e+06	1.38882e+06	1.3644e+06	1.33603e+06	1.3007e+06	1.25487e+06	1.19301e+06	1.10699e+06	982841	800254	538014	216222
1.25	1.78105e+06	1.71587e+06	1.64576e+06	1.58022e+06	1.5252e+06	1.48151e+06	1.44879e+06	1.4207e+06	1.39391e+06	1.36551e+06	1.33188e+06	1.28926e+06	1.23236e+06	1.15321e+06	1.03811e+06	868771	624259	307781
1.3	1.8557e+06	1.80584e+06	1.74436e+06	1.67593e+06	1.60758e+06	1.5469e+06	1.49892e+06	1.46132e+06	1.42901e+06	1.39781e+06	1.36419e+06	1.3234e+06	1.27033e+06	1.19652e+06	1.08965e+06	930690	699771	395524
1.35	1.90667e+06	1.87179e+06	1.82553e+06	1.76711e+06	1.69934e+06	1.62955e+06	1.56627e+06	1.5145e+06	1.47301e+06	1.43566e+06	1.39973e+06	1.35898e+06	1.30827e+06	1.23879e+06	1.13854e+06	987855	767581	474681
1.4	1.94062e+06	1.91673e+06	1.88384e+06	1.83952e+06	1.78264e+06	1.7162e+06	1.64625e+06	1.58241e+06	1.52817e+06	1.48252e+06	1.44067e+06	1.39785e+06	1.34756e+06	1.28099e+06	1.18596e+06	1.04229e+06	829989	545530
1.45	1.96387e+06	1.94727e+06	1.92366e+06	1.89112e+06	1.8478e+06	1.79408e+06	1.72901e+06	1.6601e+06	1.59576e+06	1.54045e+06	1.4885e+06	1.44147e+06	1.38948e+06	1.32422e+06	1.23246e+06	1.09497e+06	888719	609741
1.5	1.98071e+06	1.96889e+06	1.95191e+06	1.9302e+06	1.89748e+06	1.85446e+06	1.7996e+06	1.73551e+06	1.66778e+06	1.60373e+06	1.54612e+06	1.49167e+06	1.435e+06	1.36929e+06	1.27974e+06	1.14675e+06	945183	669105
1.55	1.99508e+06	1.98639e+06	1.97405e+06	1.95673e+06	1.93268e+06	1.89939e+06	1.85576e+06	1.80068e+06	1.73746e+06	1.67183e+06	1.60801e+06	1.54641e+06	1.48555e+06	1.41665e+06	1.32781e+06	1.19819e+06	1.00044e+06	725201
1.6	2.00725e+06	1.99906e+06	1.98987e+06	1.97671e+06	1.95821e+06	1.93269e+06	1.89755e+06	1.85273e+06	1.79678e+06	1.73381e+06	1.66878e+06	1.60329e+06	1.53871e+06	1.466e+06	1.37672e+06	1.24897e+06	1.05504e+06	779329
1.65	2.01613e+06	2.01132e+06	2.00231e+06	1.99216e+06	1.97782e+06	1.95771e+06	1.93021e+06	1.89314e+06	1.84612e+06	1.78854e+06	1.7262e+06	1.65963e+06	1.59178e+06	1.51756e+06	1.42613e+06	1.30017e+06	1.10923e+06	832685
1.7	2.025e+06	2.02035e+06	2.01467e+06	2.00461e+06	1.99321e+06	1.97723e+06	1.95504e+06	1.92483e+06	1.88534e+06	1.83545e+06	1.77765e+06	1.712e+06	1.64354e+06	1.56803e+06	1.47562e+06	1.35083e+06	1.16291e+06	885443
1.75	2.03275e+06	2.0291e+06	2.02375e+06	2.01717e+06	2.00595e+06	1.9929e+06	1.97474e+06	1.9499e+06	1.91645e+06	1.87377e+06	1.82095e+06	1.76029e+06	1.69197e+06	1.61611e+06	1.52532e+06	1.40035e+06	1.21516e+06	938189
1.8	2.04092e+06	2.03697e+06	2.03265e+06	2.02641e+06	2.0187e+06	2.00712e+06	1.99084e+06	1.96998e+06	1.94139e+06	1.90506e+06	1.85822e+06	1.80196e+06	1.73625e+06	1.66153e+06	1.57146e+06	1.44821e+06	1.26671e+06	990834
1.85	2.04954e+06	2.0454e+06	2.04079e+06	2.0356e+06	2.02809e+06	2.0191e+06	2.0058e+06	1.98813e+06	1.96244e+06	1.93113e+06	1.88937e+06	1.83834e+06	1.77636e+06	1.70421e+06	1.61469e+06	1.49497e+06	1.31637e+06	1.04299e+06
1.9	2.05821e+06	2.05427e+06	2.04936e+06	2.0442e+06	2.0378e+06	2.0288e+06	2.01764e+06	2.00246e+06	1.98138e+06	1.95358e+06	1.91538e+06	1.86914e+06	1.81127e+06	1.74197e+06	1.65495e+06	1.53849e+06	1.3637e+06	1.09415e+06
1.95	2.06686e+06	2.06301e+06	2.05824e+06	2.05277e+06	2.04663e+06	2.03828e+06	2.02833e+06	2.01498e+06	1.9967e+06	1.97153e+06	1.94061e+06	1.89592e+06	1.84256e+06	1.77614e+06	1.69253e+06	1.57929e+06	1.40862e+06	1.14382e+06
2	2.0775e+06	2.07205e+06	2.067e+06	2.06179e+06	2.05528e+06	2.04789e+06	2.03823e+06	2.0263e+06	2.01003e+06	1.9878e+06	1.95805e+06	1.91957e+06	1.87077e+06	1.80759e+06	1.72875e+06	1.61762e+06	1.45102e+06	1.19112e+06
2.05	2.08866e+06	2.0819e+06	2.07637e+06	2.07056e+06	2.06448e+06	2.0566e+06	2.04842e+06	2.0366e+06	2.02185e+06	2.0022e+06	1.97515e+06	1.94032e+06	1.89376e+06	1.8352e+06	1.75894e+06	1.65261e+06	1.49357e+06	1.23715e+06
2.1	2.10059e+06	2.09315e+06	2.08593e+06	2.08e+06	2.07356e+06	2.06606e+06	2.05787e+06	2.04724e+06	2.03352e+06	2.0151e+06	1.99063e+06	1.95807e+06	1.9159e+06	1.85957e+06	1.78712e+06	1.68645e+06	1.53127e+06	1.28024e+06
2.15	2.11338e+06	2.10503e+06	2.0972e+06	2.08955e+06	2.08292e+06	2.07567e+06	2.06658e+06	2.05716e+06	2.04422e+06	2.02676e+06	2.00481e+06	1.97457e+06	1.93771e+06	1.88351e+06	1.81279e+06	1.71531e+06	1.56562e+06	1.32066e+06
2.2	2.12798e+06	2.11758e+06	2.10896e+06	2.10073e+06	2.0926e+06	2.08504e+06	2.07672e+06	2.06589e+06	2.05466e+06	2.03902e+06	2.01769e+06	1.98999e+06	1.95376e+06	1.90452e+06	1.83684e+06	1.7444e+06	1.59806e+06	1.35869e+06
2.25	2.14138e+06	2.13091e+06	2.12134e+06	2.11235e+06	2.10365e+06	2.09488e+06	2.08552e+06	2.07653e+06	2.06403e+06	2.04949e+06	2.02953e+06	2.00411e+06	1.9701e+06	1.92388e+06	1.86062e+06	1.77179e+06	1.62926e+06	1.39449e+06
2.3	2.15406e+06	2.14474e+06	2.13448e+06	2.12451e+06	2.11511e+06	2.10582e+06	2.09621e+06	2.08558e+06	2.07474e+06	2.06021e+06	2.04192e+06	2.01758e+06	1.98485e+06	1.94214e+06	1.88288e+06	1.7972e+06	1.65967e+06	1.42817e+06
2.35	2.1688e+06	2.15827e+06	2.14872e+06	2.13756e+06	2.12704e+06	2.11711e+06	2.10705e+06	2.09634e+06	2.08401e+06	2.07019e+06	2.05357e+06	2.02983e+06	1.99974e+06	1.96005e+06	1.90157e+06	1.81848e+06	1.68751e+06	1.46211e+06
2.4	2.17851e+06	2.17183e+06	2.16107e+06	2.151e+06	2.13923e+06	2.12892e+06	2.11821e+06	2.10716e+06	2.09494e+06	2.0814e+06	2.06394e+06	2.04256e+06	2.01379e+06	1.97439e+06	1.92006e+06	1.83989e+06	1.71277e+06	1.49375e+06
2.45	2.19629e+06	2.18611e+06	2.17192e+06	2.1623e+06	2.15182e+06	2.14071e+06	2.13001e+06	2.11825e+06	2.10582e+06	2.0916e+06	2.07527e+06	2.0546e+06	2.02678e+06	1.9891e+06	1.93642e+06	1.86027e+06	1.73711e+06	1.52359e+06
